# Supplementary material for: Vulnerability Assessment of Sensor Systems
Source: Sensors (Basel). 2019 Jun 1;19(11):2518. doi: 10.3390/s19112518 (PMC6603553; doi:10.3390/s19112518)
Supplement: Supplementary file 1 [file sensors-19-02518-s001.zip]

Archive with 1 entries (1 files):
- sensors-503764-supplementary.owl
