# Supplementary material for: Vulnerability Assessment of Sensor Systems
Source: Sensors (Basel). 2019 Jun 1;19(11):2518. doi: 10.3390/s19112518 (PMC6603553; doi:10.3390/s19112518)
Supplement: Supplementary file 1 [file sensors-19-02518-s001.zip › sensors-503764-supplementary.owl]

<?xml version="1.0"?>
<rdf:RDF xmlns="http://www.owl-ontologies.com/Ontology1198670863.owl#"
     xml:base="http://www.owl-ontologies.com/Ontology1198670863.owl"
     xmlns:p1="http://www.owl-ontologies.com/assert.owl#"
     xmlns:owl="http://www.w3.org/2002/07/owl#"
     xmlns:rdf="http://www.w3.org/1999/02/22-rdf-syntax-ns#"
     xmlns:xml="http://www.w3.org/XML/1998/namespace"
     xmlns:xsd="http://www.w3.org/2001/XMLSchema#"
     xmlns:xsp="http://www.owl-ontologies.com/2005/08/07/xsp.owl#"
     xmlns:rdfs="http://www.w3.org/2000/01/rdf-schema#"
     xmlns:swrl="http://www.w3.org/2003/11/swrl#"
     xmlns:swrlb="http://www.w3.org/2003/11/swrlb#"
     xmlns:protege="http://protege.stanford.edu/plugins/owl/protege#">
    <owl:Ontology rdf:about="http://www.owl-ontologies.com/Ontology1198670863.owl">
        <owl:disjointWith rdf:datatype="http://www.w3.org/2001/XMLSchema#string"></owl:disjointWith>
    </owl:Ontology>
    


    <!-- 
    ///////////////////////////////////////////////////////////////////////////////////////
    //
    // Annotation properties
    //
    ///////////////////////////////////////////////////////////////////////////////////////
     -->

    


    <!-- http://www.w3.org/2002/07/owl#disjointWith -->

    <owl:AnnotationProperty rdf:about="http://www.w3.org/2002/07/owl#disjointWith"/>
    


    <!-- 
    ///////////////////////////////////////////////////////////////////////////////////////
    //
    // Object Properties
    //
    ///////////////////////////////////////////////////////////////////////////////////////
     -->

    


    <!-- http://www.owl-ontologies.com/Ontology1198670863.owl#Dependencies -->

    <owl:ObjectProperty rdf:about="http://www.owl-ontologies.com/Ontology1198670863.owl#Dependencies">
        <rdfs:subPropertyOf rdf:resource="http://www.owl-ontologies.com/Ontology1198670863.owl#object4SAR"/>
        <rdfs:domain rdf:resource="http://www.owl-ontologies.com/Ontology1198670863.owl#SARComponent"/>
        <rdfs:range rdf:resource="http://www.owl-ontologies.com/Ontology1198670863.owl#SARComponent"/>
    </owl:ObjectProperty>
    


    <!-- http://www.owl-ontologies.com/Ontology1198670863.owl#OWLObjectProperty_00000000000000000000 -->

    <owl:ObjectProperty rdf:about="http://www.owl-ontologies.com/Ontology1198670863.owl#OWLObjectProperty_00000000000000000000">
        <rdfs:subPropertyOf rdf:resource="http://www.owl-ontologies.com/Ontology1198670863.owl#object4EvalProc"/>
        <rdfs:domain rdf:resource="http://www.owl-ontologies.com/Ontology1198670863.owl#OWLClass_00000000000000000003"/>
        <rdfs:domain rdf:resource="http://www.owl-ontologies.com/Ontology1198670863.owl#OWLClass_00000000000000000021"/>
        <rdfs:range rdf:resource="http://www.owl-ontologies.com/Ontology1198670863.owl#OWLClass_00000000000000000002"/>
        <rdfs:label xml:lang="pl">concernsTOE</rdfs:label>
    </owl:ObjectProperty>
    


    <!-- http://www.owl-ontologies.com/Ontology1198670863.owl#OWLObjectProperty_00000000000000000002 -->

    <owl:ObjectProperty rdf:about="http://www.owl-ontologies.com/Ontology1198670863.owl#OWLObjectProperty_00000000000000000002">
        <rdfs:subPropertyOf rdf:resource="http://www.owl-ontologies.com/Ontology1198670863.owl#object4EvalProc"/>
        <rdfs:domain rdf:resource="http://www.owl-ontologies.com/Ontology1198670863.owl#SARComponent"/>
        <rdfs:range rdf:resource="http://www.owl-ontologies.com/Ontology1198670863.owl#OWLClass_00000000000000000000"/>
        <rdfs:label xml:lang="pl">hasEvalAction</rdfs:label>
    </owl:ObjectProperty>
    


    <!-- http://www.owl-ontologies.com/Ontology1198670863.owl#OWLObjectProperty_00000000000000000003 -->

    <owl:ObjectProperty rdf:about="http://www.owl-ontologies.com/Ontology1198670863.owl#OWLObjectProperty_00000000000000000003">
        <rdfs:subPropertyOf rdf:resource="http://www.owl-ontologies.com/Ontology1198670863.owl#object4EvalProc"/>
        <rdfs:domain rdf:resource="http://www.owl-ontologies.com/Ontology1198670863.owl#OWLClass_00000000000000000000"/>
        <rdfs:range rdf:resource="http://www.owl-ontologies.com/Ontology1198670863.owl#OWLClass_00000000000000000001"/>
        <rdfs:label xml:lang="pl">hasWorkUnit</rdfs:label>
    </owl:ObjectProperty>
    


    <!-- http://www.owl-ontologies.com/Ontology1198670863.owl#OWLObjectProperty_00000000000000000006 -->

    <owl:ObjectProperty rdf:about="http://www.owl-ontologies.com/Ontology1198670863.owl#OWLObjectProperty_00000000000000000006">
        <rdfs:subPropertyOf rdf:resource="http://www.owl-ontologies.com/Ontology1198670863.owl#object4EvalProc"/>
        <rdfs:domain rdf:resource="http://www.owl-ontologies.com/Ontology1198670863.owl#OWLClass_00000000000000000040"/>
        <rdfs:range rdf:resource="http://www.owl-ontologies.com/Ontology1198670863.owl#OWLClass_00000000000000000043"/>
        <rdfs:label xml:lang="pl">relatedPentest</rdfs:label>
    </owl:ObjectProperty>
    


    <!-- http://www.owl-ontologies.com/Ontology1198670863.owl#OWLObjectProperty_00000000000000000010 -->

    <owl:ObjectProperty rdf:about="http://www.owl-ontologies.com/Ontology1198670863.owl#OWLObjectProperty_00000000000000000010">
        <rdfs:subPropertyOf rdf:resource="http://www.owl-ontologies.com/Ontology1198670863.owl#object4EvalProc"/>
        <rdf:type rdf:resource="http://www.w3.org/2002/07/owl#FunctionalProperty"/>
        <rdfs:domain rdf:resource="http://www.owl-ontologies.com/Ontology1198670863.owl#ITSecEvalProcess"/>
        <rdfs:range rdf:resource="http://www.owl-ontologies.com/Ontology1198670863.owl#InputTask"/>
        <rdfs:label xml:lang="pl">hasInputTask</rdfs:label>
    </owl:ObjectProperty>
    


    <!-- http://www.owl-ontologies.com/Ontology1198670863.owl#OWLObjectProperty_00000000000000000011 -->

    <owl:ObjectProperty rdf:about="http://www.owl-ontologies.com/Ontology1198670863.owl#OWLObjectProperty_00000000000000000011">
        <rdfs:subPropertyOf rdf:resource="http://www.owl-ontologies.com/Ontology1198670863.owl#object4EvalProc"/>
        <rdf:type rdf:resource="http://www.w3.org/2002/07/owl#FunctionalProperty"/>
        <rdfs:domain rdf:resource="http://www.owl-ontologies.com/Ontology1198670863.owl#ITSecEvalProcess"/>
        <rdfs:range rdf:resource="http://www.owl-ontologies.com/Ontology1198670863.owl#OutputTask"/>
        <rdfs:label xml:lang="pl">hasOutputTask</rdfs:label>
    </owl:ObjectProperty>
    


    <!-- http://www.owl-ontologies.com/Ontology1198670863.owl#OWLObjectProperty_00000000000000000012 -->

    <owl:ObjectProperty rdf:about="http://www.owl-ontologies.com/Ontology1198670863.owl#OWLObjectProperty_00000000000000000012">
        <rdfs:subPropertyOf rdf:resource="http://www.owl-ontologies.com/Ontology1198670863.owl#object4EvalProc"/>
        <rdf:type rdf:resource="http://www.w3.org/2002/07/owl#FunctionalProperty"/>
        <rdfs:domain rdf:resource="http://www.owl-ontologies.com/Ontology1198670863.owl#ITSecEvalProcess"/>
        <rdfs:range rdf:resource="http://www.owl-ontologies.com/Ontology1198670863.owl#TechnicalCompetenceDemo"/>
        <rdfs:label xml:lang="pl">hasTechCompDemo</rdfs:label>
    </owl:ObjectProperty>
    


    <!-- http://www.owl-ontologies.com/Ontology1198670863.owl#OWLObjectProperty_00000000000000000013 -->

    <owl:ObjectProperty rdf:about="http://www.owl-ontologies.com/Ontology1198670863.owl#OWLObjectProperty_00000000000000000013">
        <rdfs:subPropertyOf rdf:resource="http://www.owl-ontologies.com/Ontology1198670863.owl#object4EvalProc"/>
        <rdfs:domain rdf:resource="http://www.owl-ontologies.com/Ontology1198670863.owl#ITSecEvalProcess"/>
        <rdfs:range rdf:resource="http://www.owl-ontologies.com/Ontology1198670863.owl#SARComponent"/>
        <rdfs:label xml:lang="pl">hasSub-activities</rdfs:label>
    </owl:ObjectProperty>
    


    <!-- http://www.owl-ontologies.com/Ontology1198670863.owl#OWLObjectProperty_00000000000000000017 -->

    <owl:ObjectProperty rdf:about="http://www.owl-ontologies.com/Ontology1198670863.owl#OWLObjectProperty_00000000000000000017">
        <rdfs:subPropertyOf rdf:resource="http://www.owl-ontologies.com/Ontology1198670863.owl#object4EvalProc"/>
        <rdfs:domain rdf:resource="http://www.owl-ontologies.com/Ontology1198670863.owl#OWLClass_00000000000000000002"/>
        <rdfs:range rdf:resource="http://www.owl-ontologies.com/Ontology1198670863.owl#EvidenceDoc"/>
        <rdfs:label xml:lang="pl">evalTOEevidences</rdfs:label>
    </owl:ObjectProperty>
    


    <!-- http://www.owl-ontologies.com/Ontology1198670863.owl#OWLObjectProperty_00000000000000000018 -->

    <owl:ObjectProperty rdf:about="http://www.owl-ontologies.com/Ontology1198670863.owl#OWLObjectProperty_00000000000000000018">
        <rdfs:subPropertyOf rdf:resource="http://www.owl-ontologies.com/Ontology1198670863.owl#object4EvalProc"/>
        <rdfs:domain rdf:resource="http://www.owl-ontologies.com/Ontology1198670863.owl#OWLClass_00000000000000000002"/>
        <rdfs:range rdf:resource="http://www.owl-ontologies.com/Ontology1198670863.owl#OWLClass_00000000000000000021"/>
        <rdfs:label xml:lang="pl">evalTOE-VRI</rdfs:label>
    </owl:ObjectProperty>
    


    <!-- http://www.owl-ontologies.com/Ontology1198670863.owl#OWLObjectProperty_00000000000000000019 -->

    <owl:ObjectProperty rdf:about="http://www.owl-ontologies.com/Ontology1198670863.owl#OWLObjectProperty_00000000000000000019">
        <rdfs:subPropertyOf rdf:resource="http://www.owl-ontologies.com/Ontology1198670863.owl#object4EvalProc"/>
        <rdfs:domain rdf:resource="http://www.owl-ontologies.com/Ontology1198670863.owl#OWLClass_00000000000000000002"/>
        <rdfs:range rdf:resource="http://www.owl-ontologies.com/Ontology1198670863.owl#OWLClass_00000000000000000003"/>
        <rdfs:label xml:lang="pl">evalTOE-AOC</rdfs:label>
    </owl:ObjectProperty>
    


    <!-- http://www.owl-ontologies.com/Ontology1198670863.owl#OWLObjectProperty_00000000000000000020 -->

    <owl:ObjectProperty rdf:about="http://www.owl-ontologies.com/Ontology1198670863.owl#OWLObjectProperty_00000000000000000020">
        <rdfs:subPropertyOf rdf:resource="http://www.owl-ontologies.com/Ontology1198670863.owl#object4EvalProc"/>
        <rdfs:domain rdf:resource="http://www.owl-ontologies.com/Ontology1198670863.owl#OWLClass_00000000000000000002"/>
        <rdfs:range rdf:resource="http://www.owl-ontologies.com/Ontology1198670863.owl#OWLClass_00000000000000000041"/>
        <rdfs:label xml:lang="pl">evalTOE-PotVul</rdfs:label>
    </owl:ObjectProperty>
    


    <!-- http://www.owl-ontologies.com/Ontology1198670863.owl#OWLObjectProperty_00000000000000000022 -->

    <owl:ObjectProperty rdf:about="http://www.owl-ontologies.com/Ontology1198670863.owl#OWLObjectProperty_00000000000000000022">
        <rdfs:label xml:lang="pl">object4SuppOntol</rdfs:label>
    </owl:ObjectProperty>
    


    <!-- http://www.owl-ontologies.com/Ontology1198670863.owl#OWLObjectProperty_00000000000000000023 -->

    <owl:ObjectProperty rdf:about="http://www.owl-ontologies.com/Ontology1198670863.owl#OWLObjectProperty_00000000000000000023">
        <rdfs:subPropertyOf rdf:resource="http://www.owl-ontologies.com/Ontology1198670863.owl#OWLObjectProperty_00000000000000000022"/>
        <rdfs:domain rdf:resource="http://www.owl-ontologies.com/Ontology1198670863.owl#OWLClass_00000000000000000088"/>
        <rdfs:range rdf:resource="http://www.owl-ontologies.com/Ontology1198670863.owl#OWLClass_00000000000000000089"/>
        <rdfs:range rdf:resource="http://www.owl-ontologies.com/Ontology1198670863.owl#OWLClass_00000000000000000090"/>
        <rdfs:range rdf:resource="http://www.owl-ontologies.com/Ontology1198670863.owl#OWLClass_00000000000000000091"/>
        <rdfs:range rdf:resource="http://www.owl-ontologies.com/Ontology1198670863.owl#OWLClass_00000000000000000092"/>
        <rdfs:range rdf:resource="http://www.owl-ontologies.com/Ontology1198670863.owl#OWLClass_00000000000000000093"/>
        <rdfs:range rdf:resource="http://www.owl-ontologies.com/Ontology1198670863.owl#OWLClass_00000000000000000094"/>
        <rdfs:range rdf:resource="http://www.owl-ontologies.com/Ontology1198670863.owl#OWLClass_00000000000000000095"/>
        <rdfs:range rdf:resource="http://www.owl-ontologies.com/Ontology1198670863.owl#OWLClass_00000000000000000096"/>
        <rdfs:range rdf:resource="http://www.owl-ontologies.com/Ontology1198670863.owl#OWLClass_00000000000000000097"/>
        <rdfs:range rdf:resource="http://www.owl-ontologies.com/Ontology1198670863.owl#OWLClass_00000000000000000099"/>
        <rdfs:range rdf:resource="http://www.owl-ontologies.com/Ontology1198670863.owl#OWLClass_00000000000000000100"/>
        <rdfs:range rdf:resource="http://www.owl-ontologies.com/Ontology1198670863.owl#OWLClass_00000000000000000101"/>
        <rdfs:range rdf:resource="http://www.owl-ontologies.com/Ontology1198670863.owl#OWLClass_00000000000000000102"/>
        <rdfs:label xml:lang="pl">hasInfoSource</rdfs:label>
    </owl:ObjectProperty>
    


    <!-- http://www.owl-ontologies.com/Ontology1198670863.owl#OWLObjectProperty_00000000000000000025 -->

    <owl:ObjectProperty rdf:about="http://www.owl-ontologies.com/Ontology1198670863.owl#OWLObjectProperty_00000000000000000025">
        <rdfs:subPropertyOf rdf:resource="http://www.owl-ontologies.com/Ontology1198670863.owl#object4EvalProc"/>
        <rdfs:domain rdf:resource="http://www.owl-ontologies.com/Ontology1198670863.owl#OWLClass_00000000000000000004"/>
        <rdfs:range rdf:resource="http://www.owl-ontologies.com/Ontology1198670863.owl#OWLClass_00000000000000000041"/>
        <rdfs:label xml:lang="pl">refersPotVulnerability</rdfs:label>
    </owl:ObjectProperty>
    


    <!-- http://www.owl-ontologies.com/Ontology1198670863.owl#OWLObjectProperty_00000000000000000026 -->

    <owl:ObjectProperty rdf:about="http://www.owl-ontologies.com/Ontology1198670863.owl#OWLObjectProperty_00000000000000000026">
        <rdfs:subPropertyOf rdf:resource="http://www.owl-ontologies.com/Ontology1198670863.owl#object4EvalProc"/>
        <rdfs:domain rdf:resource="http://www.owl-ontologies.com/Ontology1198670863.owl#OWLClass_00000000000000000004"/>
        <rdfs:range rdf:resource="http://www.owl-ontologies.com/Ontology1198670863.owl#OWLClass_00000000000000000040"/>
        <rdfs:label xml:lang="pl">refersAttackScen</rdfs:label>
    </owl:ObjectProperty>
    


    <!-- http://www.owl-ontologies.com/Ontology1198670863.owl#OWLObjectProperty_00000000000000000027 -->

    <owl:ObjectProperty rdf:about="http://www.owl-ontologies.com/Ontology1198670863.owl#OWLObjectProperty_00000000000000000027">
        <rdfs:subPropertyOf rdf:resource="http://www.owl-ontologies.com/Ontology1198670863.owl#object4EvalProc"/>
        <rdfs:domain rdf:resource="http://www.owl-ontologies.com/Ontology1198670863.owl#OWLClass_00000000000000000004"/>
        <rdfs:range rdf:resource="http://www.owl-ontologies.com/Ontology1198670863.owl#OWLClass_00000000000000000043"/>
        <rdfs:label xml:lang="pl">refersPenTest</rdfs:label>
    </owl:ObjectProperty>
    


    <!-- http://www.owl-ontologies.com/Ontology1198670863.owl#OWLObjectProperty_00000000000000000036 -->

    <owl:ObjectProperty rdf:about="http://www.owl-ontologies.com/Ontology1198670863.owl#OWLObjectProperty_00000000000000000036">
        <rdfs:subPropertyOf rdf:resource="http://www.owl-ontologies.com/Ontology1198670863.owl#object4EvalProc"/>
        <rdfs:domain rdf:resource="http://www.owl-ontologies.com/Ontology1198670863.owl#OWLClass_00000000000000000043"/>
        <rdfs:range rdf:resource="http://www.owl-ontologies.com/Ontology1198670863.owl#OWLClass_00000000000000000040"/>
        <rdfs:label xml:lang="pl">forAttackScenario</rdfs:label>
    </owl:ObjectProperty>
    


    <!-- http://www.owl-ontologies.com/Ontology1198670863.owl#OWLObjectProperty_00000000000000000037 -->

    <owl:ObjectProperty rdf:about="http://www.owl-ontologies.com/Ontology1198670863.owl#OWLObjectProperty_00000000000000000037">
        <rdfs:subPropertyOf rdf:resource="http://www.owl-ontologies.com/Ontology1198670863.owl#object4EvalProc"/>
        <rdfs:domain rdf:resource="http://www.owl-ontologies.com/Ontology1198670863.owl#OWLClass_00000000000000000043"/>
        <rdfs:range rdf:resource="http://www.owl-ontologies.com/Ontology1198670863.owl#OWLClass_00000000000000000004"/>
        <rdfs:label xml:lang="pl">forApplicVulner</rdfs:label>
    </owl:ObjectProperty>
    


    <!-- http://www.owl-ontologies.com/Ontology1198670863.owl#OWLObjectProperty_00000000000000000038 -->

    <owl:ObjectProperty rdf:about="http://www.owl-ontologies.com/Ontology1198670863.owl#OWLObjectProperty_00000000000000000038">
        <rdfs:subPropertyOf rdf:resource="http://www.owl-ontologies.com/Ontology1198670863.owl#object4EvalProc"/>
        <rdfs:domain rdf:resource="http://www.owl-ontologies.com/Ontology1198670863.owl#OWLClass_00000000000000000004"/>
        <rdfs:domain rdf:resource="http://www.owl-ontologies.com/Ontology1198670863.owl#OWLClass_00000000000000000040"/>
        <rdfs:domain rdf:resource="http://www.owl-ontologies.com/Ontology1198670863.owl#OWLClass_00000000000000000041"/>
        <rdfs:domain rdf:resource="http://www.owl-ontologies.com/Ontology1198670863.owl#OWLClass_00000000000000000043"/>
        <rdfs:range rdf:resource="http://www.owl-ontologies.com/Ontology1198670863.owl#OWLClass_00000000000000000002"/>
        <rdfs:label xml:lang="pl">relatedTOE</rdfs:label>
    </owl:ObjectProperty>
    


    <!-- http://www.owl-ontologies.com/Ontology1198670863.owl#OWLObjectProperty_00000000000000000039 -->

    <owl:ObjectProperty rdf:about="http://www.owl-ontologies.com/Ontology1198670863.owl#OWLObjectProperty_00000000000000000039">
        <rdfs:subPropertyOf rdf:resource="http://www.owl-ontologies.com/Ontology1198670863.owl#object4EvalProc"/>
        <rdfs:domain rdf:resource="http://www.owl-ontologies.com/Ontology1198670863.owl#OWLClass_00000000000000000041"/>
        <rdfs:range rdf:resource="http://www.owl-ontologies.com/Ontology1198670863.owl#OWLClass_00000000000000000021"/>
        <rdfs:label xml:lang="pl">relatedVRI</rdfs:label>
    </owl:ObjectProperty>
    


    <!-- http://www.owl-ontologies.com/Ontology1198670863.owl#OWLObjectProperty_00000000000000000040 -->

    <owl:ObjectProperty rdf:about="http://www.owl-ontologies.com/Ontology1198670863.owl#OWLObjectProperty_00000000000000000040">
        <rdfs:subPropertyOf rdf:resource="http://www.owl-ontologies.com/Ontology1198670863.owl#object4EvalProc"/>
        <rdfs:domain rdf:resource="http://www.owl-ontologies.com/Ontology1198670863.owl#OWLClass_00000000000000000041"/>
        <rdfs:range rdf:resource="http://www.owl-ontologies.com/Ontology1198670863.owl#OWLClass_00000000000000000003"/>
        <rdfs:label xml:lang="pl">relatedAOC</rdfs:label>
    </owl:ObjectProperty>
    


    <!-- http://www.owl-ontologies.com/Ontology1198670863.owl#OWLObjectProperty_00000000000000000041 -->

    <owl:ObjectProperty rdf:about="http://www.owl-ontologies.com/Ontology1198670863.owl#OWLObjectProperty_00000000000000000041">
        <rdfs:subPropertyOf rdf:resource="http://www.owl-ontologies.com/Ontology1198670863.owl#object4EvalProc"/>
        <rdfs:domain rdf:resource="http://www.owl-ontologies.com/Ontology1198670863.owl#OWLClass_00000000000000000041"/>
        <rdfs:range rdf:resource="http://www.owl-ontologies.com/Ontology1198670863.owl#OWLClass_00000000000000000004"/>
        <rdfs:label xml:lang="pl">relatedApplicableVul</rdfs:label>
    </owl:ObjectProperty>
    


    <!-- http://www.owl-ontologies.com/Ontology1198670863.owl#OWLObjectProperty_00000000000000000042 -->

    <owl:ObjectProperty rdf:about="http://www.owl-ontologies.com/Ontology1198670863.owl#OWLObjectProperty_00000000000000000042">
        <rdfs:subPropertyOf rdf:resource="http://www.owl-ontologies.com/Ontology1198670863.owl#object4EvalProc"/>
        <rdfs:domain rdf:resource="http://www.owl-ontologies.com/Ontology1198670863.owl#OWLClass_00000000000000000041"/>
        <rdfs:range rdf:resource="http://www.owl-ontologies.com/Ontology1198670863.owl#OWLClass_00000000000000000040"/>
        <rdfs:label xml:lang="pl">relatedAttackScenario</rdfs:label>
    </owl:ObjectProperty>
    


    <!-- http://www.owl-ontologies.com/Ontology1198670863.owl#OWLObjectProperty_00000000000000000043 -->

    <owl:ObjectProperty rdf:about="http://www.owl-ontologies.com/Ontology1198670863.owl#OWLObjectProperty_00000000000000000043">
        <rdfs:subPropertyOf rdf:resource="http://www.owl-ontologies.com/Ontology1198670863.owl#OWLObjectProperty_00000000000000000022"/>
        <rdfs:domain rdf:resource="http://www.owl-ontologies.com/Ontology1198670863.owl#OWLClass_00000000000000000088"/>
        <rdfs:range rdf:resource="http://www.owl-ontologies.com/Ontology1198670863.owl#OWLClass_00000000000000000002"/>
        <rdfs:label xml:lang="pl">concernsITproduct</rdfs:label>
    </owl:ObjectProperty>
    


    <!-- http://www.owl-ontologies.com/Ontology1198670863.owl#OWLObjectProperty_00000000000000000044 -->

    <owl:ObjectProperty rdf:about="http://www.owl-ontologies.com/Ontology1198670863.owl#OWLObjectProperty_00000000000000000044">
        <rdfs:subPropertyOf rdf:resource="http://www.owl-ontologies.com/Ontology1198670863.owl#object4EvalProc"/>
        <rdfs:domain rdf:resource="http://www.owl-ontologies.com/Ontology1198670863.owl#OWLClass_00000000000000000040"/>
        <rdfs:range rdf:resource="http://www.owl-ontologies.com/Ontology1198670863.owl#OWLClass_00000000000000000041"/>
        <rdfs:label xml:lang="pl">attackDealsWith_PV</rdfs:label>
    </owl:ObjectProperty>
    


    <!-- http://www.owl-ontologies.com/Ontology1198670863.owl#addressesSecObj -->

    <owl:ObjectProperty rdf:about="http://www.owl-ontologies.com/Ontology1198670863.owl#addressesSecObj">
        <rdfs:subPropertyOf rdf:resource="http://www.owl-ontologies.com/Ontology1198670863.owl#objects4SpecMeans"/>
        <owl:inverseOf rdf:resource="http://www.owl-ontologies.com/Ontology1198670863.owl#isAddressedBySFR"/>
        <rdfs:domain rdf:resource="http://www.owl-ontologies.com/Ontology1198670863.owl#SFRComponent"/>
        <rdfs:range rdf:resource="http://www.owl-ontologies.com/Ontology1198670863.owl#OgrGeneric"/>
    </owl:ObjectProperty>
    


    <!-- http://www.owl-ontologies.com/Ontology1198670863.owl#appliedFor -->

    <owl:ObjectProperty rdf:about="http://www.owl-ontologies.com/Ontology1198670863.owl#appliedFor">
        <rdfs:subPropertyOf rdf:resource="http://www.owl-ontologies.com/Ontology1198670863.owl#objects4SpecMeans"/>
        <rdfs:domain rdf:resource="http://www.owl-ontologies.com/Ontology1198670863.owl#EnhancedGeneric"/>
        <rdfs:range rdf:resource="http://www.owl-ontologies.com/Ontology1198670863.owl#ApplicDomain"/>
    </owl:ObjectProperty>
    


    <!-- http://www.owl-ontologies.com/Ontology1198670863.owl#assignedToProject -->

    <owl:ObjectProperty rdf:about="http://www.owl-ontologies.com/Ontology1198670863.owl#assignedToProject">
        <owl:inverseOf rdf:resource="http://www.owl-ontologies.com/Ontology1198670863.owl#projectInclude"/>
        <rdfs:domain>
            <owl:Class>
                <owl:unionOf rdf:parseType="Collection">
                    <rdf:Description rdf:about="http://www.owl-ontologies.com/Ontology1198670863.owl#CCSecComponent"/>
                    <rdf:Description rdf:about="http://www.owl-ontologies.com/Ontology1198670863.owl#ConfClaims"/>
                    <rdf:Description rdf:about="http://www.owl-ontologies.com/Ontology1198670863.owl#EnhancedGeneric"/>
                    <rdf:Description rdf:about="http://www.owl-ontologies.com/Ontology1198670863.owl#EvidenceDoc"/>
                    <rdf:Description rdf:about="http://www.owl-ontologies.com/Ontology1198670863.owl#ExtCompDef"/>
                    <rdf:Description rdf:about="http://www.owl-ontologies.com/Ontology1198670863.owl#FamilyEvidence"/>
                    <rdf:Description rdf:about="http://www.owl-ontologies.com/Ontology1198670863.owl#ITSecEvalProcess"/>
                    <rdf:Description rdf:about="http://www.owl-ontologies.com/Ontology1198670863.owl#LowAssPP"/>
                    <rdf:Description rdf:about="http://www.owl-ontologies.com/Ontology1198670863.owl#LowAssST"/>
                    <rdf:Description rdf:about="http://www.owl-ontologies.com/Ontology1198670863.owl#PPIntroduction"/>
                    <rdf:Description rdf:about="http://www.owl-ontologies.com/Ontology1198670863.owl#ProtectionProfile"/>
                    <rdf:Description rdf:about="http://www.owl-ontologies.com/Ontology1198670863.owl#STIntroduction"/>
                    <rdf:Description rdf:about="http://www.owl-ontologies.com/Ontology1198670863.owl#SecFuncGroup"/>
                    <rdf:Description rdf:about="http://www.owl-ontologies.com/Ontology1198670863.owl#SecObjectives"/>
                    <rdf:Description rdf:about="http://www.owl-ontologies.com/Ontology1198670863.owl#SecProblemDef"/>
                    <rdf:Description rdf:about="http://www.owl-ontologies.com/Ontology1198670863.owl#SecRequirem"/>
                    <rdf:Description rdf:about="http://www.owl-ontologies.com/Ontology1198670863.owl#SecurityTarget"/>
                    <rdf:Description rdf:about="http://www.owl-ontologies.com/Ontology1198670863.owl#TSS_TOESumSpec"/>
                </owl:unionOf>
            </owl:Class>
        </rdfs:domain>
        <rdfs:range rdf:resource="http://www.owl-ontologies.com/Ontology1198670863.owl#Projects"/>
    </owl:ObjectProperty>
    


    <!-- http://www.owl-ontologies.com/Ontology1198670863.owl#basicSARsOfEAL -->

    <owl:ObjectProperty rdf:about="http://www.owl-ontologies.com/Ontology1198670863.owl#basicSARsOfEAL">
        <rdfs:subPropertyOf rdf:resource="http://www.owl-ontologies.com/Ontology1198670863.owl#object4EALcontents"/>
        <rdfs:domain rdf:resource="http://www.owl-ontologies.com/Ontology1198670863.owl#EAL"/>
        <rdfs:range>
            <owl:Class>
                <owl:unionOf rdf:parseType="Collection">
                    <rdf:Description rdf:about="http://www.owl-ontologies.com/Ontology1198670863.owl#ADVClass"/>
                    <rdf:Description rdf:about="http://www.owl-ontologies.com/Ontology1198670863.owl#AGDClass"/>
                    <rdf:Description rdf:about="http://www.owl-ontologies.com/Ontology1198670863.owl#ALCClass"/>
                    <rdf:Description rdf:about="http://www.owl-ontologies.com/Ontology1198670863.owl#ATEClass"/>
                    <rdf:Description rdf:about="http://www.owl-ontologies.com/Ontology1198670863.owl#AVAClass"/>
                </owl:unionOf>
            </owl:Class>
        </rdfs:range>
    </owl:ObjectProperty>
    


    <!-- http://www.owl-ontologies.com/Ontology1198670863.owl#breachedSecAttr -->

    <owl:ObjectProperty rdf:about="http://www.owl-ontologies.com/Ontology1198670863.owl#breachedSecAttr">
        <rdfs:subPropertyOf rdf:resource="http://www.owl-ontologies.com/Ontology1198670863.owl#objects4SpecMeans"/>
        <rdf:type rdf:resource="http://www.w3.org/2002/07/owl#FunctionalProperty"/>
        <rdfs:domain rdf:resource="http://www.owl-ontologies.com/Ontology1198670863.owl#TgrGeneric"/>
        <rdfs:range rdf:resource="http://www.owl-ontologies.com/Ontology1198670863.owl#SecurityAttribute"/>
    </owl:ObjectProperty>
    


    <!-- http://www.owl-ontologies.com/Ontology1198670863.owl#concernsSAR -->

    <owl:ObjectProperty rdf:about="http://www.owl-ontologies.com/Ontology1198670863.owl#concernsSAR">
        <rdfs:subPropertyOf rdf:resource="http://www.owl-ontologies.com/Ontology1198670863.owl#objects4SpecMeans"/>
        <owl:inverseOf rdf:resource="http://www.owl-ontologies.com/Ontology1198670863.owl#hasEvidence"/>
        <rdf:type rdf:resource="http://www.w3.org/2002/07/owl#FunctionalProperty"/>
        <rdfs:domain rdf:resource="http://www.owl-ontologies.com/Ontology1198670863.owl#FamilyEvidence"/>
        <rdfs:range rdf:resource="http://www.owl-ontologies.com/Ontology1198670863.owl#CCSecComponent"/>
    </owl:ObjectProperty>
    


    <!-- http://www.owl-ontologies.com/Ontology1198670863.owl#containsPPspecifSARs -->

    <owl:ObjectProperty rdf:about="http://www.owl-ontologies.com/Ontology1198670863.owl#containsPPspecifSARs">
        <rdfs:subPropertyOf rdf:resource="http://www.owl-ontologies.com/Ontology1198670863.owl#object4EALcontents"/>
        <rdfs:domain rdf:resource="http://www.owl-ontologies.com/Ontology1198670863.owl#EAL"/>
        <rdfs:range rdf:resource="http://www.owl-ontologies.com/Ontology1198670863.owl#APEClass"/>
    </owl:ObjectProperty>
    


    <!-- http://www.owl-ontologies.com/Ontology1198670863.owl#containsSTspecifSARs -->

    <owl:ObjectProperty rdf:about="http://www.owl-ontologies.com/Ontology1198670863.owl#containsSTspecifSARs">
        <rdfs:subPropertyOf rdf:resource="http://www.owl-ontologies.com/Ontology1198670863.owl#object4EALcontents"/>
        <rdfs:domain rdf:resource="http://www.owl-ontologies.com/Ontology1198670863.owl#EAL"/>
        <rdfs:range rdf:resource="http://www.owl-ontologies.com/Ontology1198670863.owl#ASEClass"/>
    </owl:ObjectProperty>
    


    <!-- http://www.owl-ontologies.com/Ontology1198670863.owl#countersThreat -->

    <owl:ObjectProperty rdf:about="http://www.owl-ontologies.com/Ontology1198670863.owl#countersThreat">
        <rdfs:subPropertyOf rdf:resource="http://www.owl-ontologies.com/Ontology1198670863.owl#objects4SpecMeans"/>
        <owl:inverseOf rdf:resource="http://www.owl-ontologies.com/Ontology1198670863.owl#isCounteredBy"/>
        <rdfs:domain rdf:resource="http://www.owl-ontologies.com/Ontology1198670863.owl#OgrGeneric"/>
        <rdfs:range rdf:resource="http://www.owl-ontologies.com/Ontology1198670863.owl#TgrGeneric"/>
    </owl:ObjectProperty>
    


    <!-- http://www.owl-ontologies.com/Ontology1198670863.owl#enforcesOSP -->

    <owl:ObjectProperty rdf:about="http://www.owl-ontologies.com/Ontology1198670863.owl#enforcesOSP">
        <rdfs:subPropertyOf rdf:resource="http://www.owl-ontologies.com/Ontology1198670863.owl#objects4SpecMeans"/>
        <owl:inverseOf rdf:resource="http://www.owl-ontologies.com/Ontology1198670863.owl#isEnforcedBy"/>
        <rdfs:domain rdf:resource="http://www.owl-ontologies.com/Ontology1198670863.owl#OgrGeneric"/>
        <rdfs:range rdf:resource="http://www.owl-ontologies.com/Ontology1198670863.owl#PgrGeneric"/>
    </owl:ObjectProperty>
    


    <!-- http://www.owl-ontologies.com/Ontology1198670863.owl#hasAddedSARs -->

    <owl:ObjectProperty rdf:about="http://www.owl-ontologies.com/Ontology1198670863.owl#hasAddedSARs">
        <rdfs:subPropertyOf rdf:resource="http://www.owl-ontologies.com/Ontology1198670863.owl#object4Evidences"/>
        <rdfs:domain rdf:resource="http://www.owl-ontologies.com/Ontology1198670863.owl#EvidenceDoc"/>
        <rdfs:range rdf:resource="http://www.owl-ontologies.com/Ontology1198670863.owl#SARComponent"/>
    </owl:ObjectProperty>
    


    <!-- http://www.owl-ontologies.com/Ontology1198670863.owl#hasAssumptions -->

    <owl:ObjectProperty rdf:about="http://www.owl-ontologies.com/Ontology1198670863.owl#hasAssumptions">
        <rdfs:subPropertyOf rdf:resource="http://www.owl-ontologies.com/Ontology1198670863.owl#objectST_PP"/>
        <rdfs:domain rdf:resource="http://www.owl-ontologies.com/Ontology1198670863.owl#SecProblemDef"/>
        <rdfs:range rdf:resource="http://www.owl-ontologies.com/Ontology1198670863.owl#AgrGeneric"/>
    </owl:ObjectProperty>
    


    <!-- http://www.owl-ontologies.com/Ontology1198670863.owl#hasBasicEvidence -->

    <owl:ObjectProperty rdf:about="http://www.owl-ontologies.com/Ontology1198670863.owl#hasBasicEvidence">
        <rdfs:subPropertyOf rdf:resource="http://www.owl-ontologies.com/Ontology1198670863.owl#object4Evidences"/>
        <rdfs:domain rdf:resource="http://www.owl-ontologies.com/Ontology1198670863.owl#EvidenceDoc"/>
        <rdfs:range rdf:resource="http://www.owl-ontologies.com/Ontology1198670863.owl#FamilyEvidence"/>
    </owl:ObjectProperty>
    


    <!-- http://www.owl-ontologies.com/Ontology1198670863.owl#hasCelem -->

    <owl:ObjectProperty rdf:about="http://www.owl-ontologies.com/Ontology1198670863.owl#hasCelem">
        <rdfs:subPropertyOf rdf:resource="http://www.owl-ontologies.com/Ontology1198670863.owl#object4SAR"/>
        <rdfs:domain rdf:resource="http://www.owl-ontologies.com/Ontology1198670863.owl#SARComponent"/>
        <rdfs:range rdf:resource="http://www.owl-ontologies.com/Ontology1198670863.owl#OWLClass_00000000000000000007"/>
    </owl:ObjectProperty>
    


    <!-- http://www.owl-ontologies.com/Ontology1198670863.owl#hasConformanceClaims -->

    <owl:ObjectProperty rdf:about="http://www.owl-ontologies.com/Ontology1198670863.owl#hasConformanceClaims">
        <rdfs:subPropertyOf rdf:resource="http://www.owl-ontologies.com/Ontology1198670863.owl#objectST_PP"/>
        <rdf:type rdf:resource="http://www.w3.org/2002/07/owl#FunctionalProperty"/>
        <rdfs:domain>
            <owl:Class>
                <owl:unionOf rdf:parseType="Collection">
                    <rdf:Description rdf:about="http://www.owl-ontologies.com/Ontology1198670863.owl#LowAssPP"/>
                    <rdf:Description rdf:about="http://www.owl-ontologies.com/Ontology1198670863.owl#LowAssST"/>
                    <rdf:Description rdf:about="http://www.owl-ontologies.com/Ontology1198670863.owl#ProtectionProfile"/>
                    <rdf:Description rdf:about="http://www.owl-ontologies.com/Ontology1198670863.owl#SecurityTarget"/>
                </owl:unionOf>
            </owl:Class>
        </rdfs:domain>
        <rdfs:range rdf:resource="http://www.owl-ontologies.com/Ontology1198670863.owl#ConfClaims"/>
    </owl:ObjectProperty>
    


    <!-- http://www.owl-ontologies.com/Ontology1198670863.owl#hasDParam -->

    <owl:ObjectProperty rdf:about="http://www.owl-ontologies.com/Ontology1198670863.owl#hasDParam">
        <rdfs:subPropertyOf rdf:resource="http://www.owl-ontologies.com/Ontology1198670863.owl#objects4SpecMeans"/>
        <owl:inverseOf rdf:resource="http://www.owl-ontologies.com/Ontology1198670863.owl#isDParamOf"/>
        <rdfs:domain>
            <owl:Class>
                <owl:unionOf rdf:parseType="Collection">
                    <rdf:Description rdf:about="http://www.owl-ontologies.com/Ontology1198670863.owl#AgrGeneric"/>
                    <rdf:Description rdf:about="http://www.owl-ontologies.com/Ontology1198670863.owl#OgrGeneric"/>
                    <rdf:Description rdf:about="http://www.owl-ontologies.com/Ontology1198670863.owl#PgrGeneric"/>
                </owl:unionOf>
            </owl:Class>
        </rdfs:domain>
        <rdfs:range rdf:resource="http://www.owl-ontologies.com/Ontology1198670863.owl#DAgrGeneric"/>
    </owl:ObjectProperty>
    


    <!-- http://www.owl-ontologies.com/Ontology1198670863.owl#hasDelem -->

    <owl:ObjectProperty rdf:about="http://www.owl-ontologies.com/Ontology1198670863.owl#hasDelem">
        <rdfs:subPropertyOf rdf:resource="http://www.owl-ontologies.com/Ontology1198670863.owl#object4SAR"/>
        <rdfs:domain rdf:resource="http://www.owl-ontologies.com/Ontology1198670863.owl#SARComponent"/>
        <rdfs:range rdf:resource="http://www.owl-ontologies.com/Ontology1198670863.owl#D-element"/>
    </owl:ObjectProperty>
    


    <!-- http://www.owl-ontologies.com/Ontology1198670863.owl#hasDependencies -->

    <owl:ObjectProperty rdf:about="http://www.owl-ontologies.com/Ontology1198670863.owl#hasDependencies">
        <rdfs:subPropertyOf rdf:resource="http://www.owl-ontologies.com/Ontology1198670863.owl#objects4SpecMeans"/>
        <rdfs:domain rdf:resource="http://www.owl-ontologies.com/Ontology1198670863.owl#CCSecComponent"/>
        <rdfs:range rdf:resource="http://www.owl-ontologies.com/Ontology1198670863.owl#CCSecComponent"/>
    </owl:ObjectProperty>
    


    <!-- http://www.owl-ontologies.com/Ontology1198670863.owl#hasEAL -->

    <owl:ObjectProperty rdf:about="http://www.owl-ontologies.com/Ontology1198670863.owl#hasEAL">
        <rdfs:subPropertyOf rdf:resource="http://www.owl-ontologies.com/Ontology1198670863.owl#object4Evidences"/>
        <rdfs:domain>
            <owl:Class>
                <owl:unionOf rdf:parseType="Collection">
                    <rdf:Description rdf:about="http://www.owl-ontologies.com/Ontology1198670863.owl#EvidenceDoc"/>
                    <rdf:Description rdf:about="http://www.owl-ontologies.com/Ontology1198670863.owl#LowAssPP"/>
                    <rdf:Description rdf:about="http://www.owl-ontologies.com/Ontology1198670863.owl#LowAssST"/>
                    <rdf:Description rdf:about="http://www.owl-ontologies.com/Ontology1198670863.owl#ProtectionProfile"/>
                    <rdf:Description rdf:about="http://www.owl-ontologies.com/Ontology1198670863.owl#SecRequirem"/>
                    <rdf:Description rdf:about="http://www.owl-ontologies.com/Ontology1198670863.owl#SecurityTarget"/>
                </owl:unionOf>
            </owl:Class>
        </rdfs:domain>
        <rdfs:range rdf:resource="http://www.owl-ontologies.com/Ontology1198670863.owl#EAL"/>
    </owl:ObjectProperty>
    


    <!-- http://www.owl-ontologies.com/Ontology1198670863.owl#hasEelem -->

    <owl:ObjectProperty rdf:about="http://www.owl-ontologies.com/Ontology1198670863.owl#hasEelem">
        <rdfs:subPropertyOf rdf:resource="http://www.owl-ontologies.com/Ontology1198670863.owl#object4SAR"/>
        <rdfs:domain rdf:resource="http://www.owl-ontologies.com/Ontology1198670863.owl#SARComponent"/>
        <rdfs:range rdf:resource="http://www.owl-ontologies.com/Ontology1198670863.owl#E-element"/>
    </owl:ObjectProperty>
    


    <!-- http://www.owl-ontologies.com/Ontology1198670863.owl#hasEvidFromAddedSARs -->

    <owl:ObjectProperty rdf:about="http://www.owl-ontologies.com/Ontology1198670863.owl#hasEvidFromAddedSARs">
        <rdfs:subPropertyOf rdf:resource="http://www.owl-ontologies.com/Ontology1198670863.owl#object4Evidences"/>
        <rdfs:domain rdf:resource="http://www.owl-ontologies.com/Ontology1198670863.owl#EvidenceDoc"/>
        <rdfs:range rdf:resource="http://www.owl-ontologies.com/Ontology1198670863.owl#FamilyEvidence"/>
    </owl:ObjectProperty>
    


    <!-- http://www.owl-ontologies.com/Ontology1198670863.owl#hasEvidFromSubstSARs -->

    <owl:ObjectProperty rdf:about="http://www.owl-ontologies.com/Ontology1198670863.owl#hasEvidFromSubstSARs">
        <rdfs:subPropertyOf rdf:resource="http://www.owl-ontologies.com/Ontology1198670863.owl#object4Evidences"/>
        <rdfs:domain rdf:resource="http://www.owl-ontologies.com/Ontology1198670863.owl#EvidenceDoc"/>
        <rdfs:range rdf:resource="http://www.owl-ontologies.com/Ontology1198670863.owl#FamilyEvidence"/>
    </owl:ObjectProperty>
    


    <!-- http://www.owl-ontologies.com/Ontology1198670863.owl#hasEvidence -->

    <owl:ObjectProperty rdf:about="http://www.owl-ontologies.com/Ontology1198670863.owl#hasEvidence">
        <rdfs:subPropertyOf rdf:resource="http://www.owl-ontologies.com/Ontology1198670863.owl#objects4SpecMeans"/>
        <rdf:type rdf:resource="http://www.w3.org/2002/07/owl#InverseFunctionalProperty"/>
        <rdfs:range rdf:resource="http://www.owl-ontologies.com/Ontology1198670863.owl#FamilyEvidence"/>
    </owl:ObjectProperty>
    


    <!-- http://www.owl-ontologies.com/Ontology1198670863.owl#hasExtComp -->

    <owl:ObjectProperty rdf:about="http://www.owl-ontologies.com/Ontology1198670863.owl#hasExtComp">
        <rdfs:subPropertyOf rdf:resource="http://www.owl-ontologies.com/Ontology1198670863.owl#objectST_PP"/>
        <rdfs:domain rdf:resource="http://www.owl-ontologies.com/Ontology1198670863.owl#ExtCompDef"/>
    </owl:ObjectProperty>
    


    <!-- http://www.owl-ontologies.com/Ontology1198670863.owl#hasExtCompDef -->

    <owl:ObjectProperty rdf:about="http://www.owl-ontologies.com/Ontology1198670863.owl#hasExtCompDef">
        <rdfs:subPropertyOf rdf:resource="http://www.owl-ontologies.com/Ontology1198670863.owl#objectST_PP"/>
        <rdf:type rdf:resource="http://www.w3.org/2002/07/owl#FunctionalProperty"/>
        <rdfs:domain>
            <owl:Class>
                <owl:unionOf rdf:parseType="Collection">
                    <rdf:Description rdf:about="http://www.owl-ontologies.com/Ontology1198670863.owl#LowAssPP"/>
                    <rdf:Description rdf:about="http://www.owl-ontologies.com/Ontology1198670863.owl#LowAssST"/>
                    <rdf:Description rdf:about="http://www.owl-ontologies.com/Ontology1198670863.owl#ProtectionProfile"/>
                    <rdf:Description rdf:about="http://www.owl-ontologies.com/Ontology1198670863.owl#SecurityTarget"/>
                </owl:unionOf>
            </owl:Class>
        </rdfs:domain>
        <rdfs:range rdf:resource="http://www.owl-ontologies.com/Ontology1198670863.owl#ExtCompDef"/>
    </owl:ObjectProperty>
    


    <!-- http://www.owl-ontologies.com/Ontology1198670863.owl#hasGuidelines -->

    <owl:ObjectProperty rdf:about="http://www.owl-ontologies.com/Ontology1198670863.owl#hasGuidelines">
        <rdfs:subPropertyOf rdf:resource="http://www.owl-ontologies.com/Ontology1198670863.owl#object4Evidences"/>
        <rdfs:domain rdf:resource="http://www.owl-ontologies.com/Ontology1198670863.owl#FamilyEvidence"/>
        <rdfs:range rdf:resource="http://www.owl-ontologies.com/Ontology1198670863.owl#EvidenceGuide"/>
    </owl:ObjectProperty>
    


    <!-- http://www.owl-ontologies.com/Ontology1198670863.owl#hasLegSubjects -->

    <owl:ObjectProperty rdf:about="http://www.owl-ontologies.com/Ontology1198670863.owl#hasLegSubjects">
        <rdfs:subPropertyOf rdf:resource="http://www.owl-ontologies.com/Ontology1198670863.owl#objectST_PP"/>
        <rdfs:domain rdf:resource="http://www.owl-ontologies.com/Ontology1198670863.owl#SecProblemDef"/>
        <rdfs:range rdf:resource="http://www.owl-ontologies.com/Ontology1198670863.owl#SAU_Generic"/>
    </owl:ObjectProperty>
    


    <!-- http://www.owl-ontologies.com/Ontology1198670863.owl#hasOSPs -->

    <owl:ObjectProperty rdf:about="http://www.owl-ontologies.com/Ontology1198670863.owl#hasOSPs">
        <rdfs:subPropertyOf rdf:resource="http://www.owl-ontologies.com/Ontology1198670863.owl#objectST_PP"/>
        <rdfs:domain rdf:resource="http://www.owl-ontologies.com/Ontology1198670863.owl#SecProblemDef"/>
        <rdfs:range rdf:resource="http://www.owl-ontologies.com/Ontology1198670863.owl#PgrGeneric"/>
    </owl:ObjectProperty>
    


    <!-- http://www.owl-ontologies.com/Ontology1198670863.owl#hasPPIntroduction -->

    <owl:ObjectProperty rdf:about="http://www.owl-ontologies.com/Ontology1198670863.owl#hasPPIntroduction">
        <rdfs:subPropertyOf rdf:resource="http://www.owl-ontologies.com/Ontology1198670863.owl#objectST_PP"/>
        <rdf:type rdf:resource="http://www.w3.org/2002/07/owl#FunctionalProperty"/>
        <rdfs:domain>
            <owl:Class>
                <owl:unionOf rdf:parseType="Collection">
                    <rdf:Description rdf:about="http://www.owl-ontologies.com/Ontology1198670863.owl#LowAssPP"/>
                    <rdf:Description rdf:about="http://www.owl-ontologies.com/Ontology1198670863.owl#ProtectionProfile"/>
                </owl:unionOf>
            </owl:Class>
        </rdfs:domain>
        <rdfs:range rdf:resource="http://www.owl-ontologies.com/Ontology1198670863.owl#PPIntroduction"/>
    </owl:ObjectProperty>
    


    <!-- http://www.owl-ontologies.com/Ontology1198670863.owl#hasProductCategory -->

    <owl:ObjectProperty rdf:about="http://www.owl-ontologies.com/Ontology1198670863.owl#hasProductCategory">
        <rdfs:subPropertyOf rdf:resource="http://www.owl-ontologies.com/Ontology1198670863.owl#objectST_PP"/>
        <rdf:type rdf:resource="http://www.w3.org/2002/07/owl#FunctionalProperty"/>
        <rdfs:domain>
            <owl:Class>
                <owl:unionOf rdf:parseType="Collection">
                    <rdf:Description rdf:about="http://www.owl-ontologies.com/Ontology1198670863.owl#LowAssPP"/>
                    <rdf:Description rdf:about="http://www.owl-ontologies.com/Ontology1198670863.owl#LowAssST"/>
                    <rdf:Description rdf:about="http://www.owl-ontologies.com/Ontology1198670863.owl#ProtectionProfile"/>
                    <rdf:Description rdf:about="http://www.owl-ontologies.com/Ontology1198670863.owl#SecurityTarget"/>
                </owl:unionOf>
            </owl:Class>
        </rdfs:domain>
        <rdfs:range rdf:resource="http://www.owl-ontologies.com/Ontology1198670863.owl#CCProductCategory"/>
    </owl:ObjectProperty>
    


    <!-- http://www.owl-ontologies.com/Ontology1198670863.owl#hasProposedSFGroup -->

    <owl:ObjectProperty rdf:about="http://www.owl-ontologies.com/Ontology1198670863.owl#hasProposedSFGroup">
        <rdfs:subPropertyOf rdf:resource="http://www.owl-ontologies.com/Ontology1198670863.owl#objectST_PP"/>
        <rdf:type rdf:resource="http://www.w3.org/2002/07/owl#FunctionalProperty"/>
        <rdfs:domain>
            <owl:Class>
                <owl:unionOf rdf:parseType="Collection">
                    <rdf:Description rdf:about="http://www.owl-ontologies.com/Ontology1198670863.owl#LowAssPP"/>
                    <rdf:Description rdf:about="http://www.owl-ontologies.com/Ontology1198670863.owl#ProtectionProfile"/>
                </owl:unionOf>
            </owl:Class>
        </rdfs:domain>
        <rdfs:range rdf:resource="http://www.owl-ontologies.com/Ontology1198670863.owl#SecFuncGroup"/>
    </owl:ObjectProperty>
    


    <!-- http://www.owl-ontologies.com/Ontology1198670863.owl#hasProtectAssets -->

    <owl:ObjectProperty rdf:about="http://www.owl-ontologies.com/Ontology1198670863.owl#hasProtectAssets">
        <rdfs:subPropertyOf rdf:resource="http://www.owl-ontologies.com/Ontology1198670863.owl#objectST_PP"/>
        <rdfs:domain rdf:resource="http://www.owl-ontologies.com/Ontology1198670863.owl#SecProblemDef"/>
        <rdfs:range rdf:resource="http://www.owl-ontologies.com/Ontology1198670863.owl#DAgrGeneric"/>
    </owl:ObjectProperty>
    


    <!-- http://www.owl-ontologies.com/Ontology1198670863.owl#hasSF -->

    <owl:ObjectProperty rdf:about="http://www.owl-ontologies.com/Ontology1198670863.owl#hasSF">
        <rdfs:subPropertyOf rdf:resource="http://www.owl-ontologies.com/Ontology1198670863.owl#objectST_PP"/>
        <rdfs:domain>
            <owl:Class>
                <owl:unionOf rdf:parseType="Collection">
                    <rdf:Description rdf:about="http://www.owl-ontologies.com/Ontology1198670863.owl#SecFuncGroup"/>
                    <rdf:Description rdf:about="http://www.owl-ontologies.com/Ontology1198670863.owl#TSS_TOESumSpec"/>
                </owl:unionOf>
            </owl:Class>
        </rdfs:domain>
        <rdfs:range rdf:resource="http://www.owl-ontologies.com/Ontology1198670863.owl#FgrGeneric"/>
    </owl:ObjectProperty>
    


    <!-- http://www.owl-ontologies.com/Ontology1198670863.owl#hasSFRs -->

    <owl:ObjectProperty rdf:about="http://www.owl-ontologies.com/Ontology1198670863.owl#hasSFRs">
        <rdfs:subPropertyOf rdf:resource="http://www.owl-ontologies.com/Ontology1198670863.owl#objectST_PP"/>
        <rdfs:domain rdf:resource="http://www.owl-ontologies.com/Ontology1198670863.owl#SecRequirem"/>
    </owl:ObjectProperty>
    


    <!-- http://www.owl-ontologies.com/Ontology1198670863.owl#hasSO4TOE -->

    <owl:ObjectProperty rdf:about="http://www.owl-ontologies.com/Ontology1198670863.owl#hasSO4TOE">
        <rdfs:subPropertyOf rdf:resource="http://www.owl-ontologies.com/Ontology1198670863.owl#objectST_PP"/>
        <rdfs:domain rdf:resource="http://www.owl-ontologies.com/Ontology1198670863.owl#SecObjectives"/>
        <rdfs:range>
            <owl:Class>
                <owl:unionOf rdf:parseType="Collection">
                    <rdf:Description rdf:about="http://www.owl-ontologies.com/Ontology1198670863.owl#OACC_Generic"/>
                    <rdf:Description rdf:about="http://www.owl-ontologies.com/Ontology1198670863.owl#OADT_Generic"/>
                    <rdf:Description rdf:about="http://www.owl-ontologies.com/Ontology1198670863.owl#OAVB_Generic"/>
                    <rdf:Description rdf:about="http://www.owl-ontologies.com/Ontology1198670863.owl#OCON_Generic"/>
                    <rdf:Description rdf:about="http://www.owl-ontologies.com/Ontology1198670863.owl#ODEX_Generic"/>
                    <rdf:Description rdf:about="http://www.owl-ontologies.com/Ontology1198670863.owl#OIDA_Generic"/>
                    <rdf:Description rdf:about="http://www.owl-ontologies.com/Ontology1198670863.owl#OINT_Generic"/>
                    <rdf:Description rdf:about="http://www.owl-ontologies.com/Ontology1198670863.owl#OPRV_Generic"/>
                    <rdf:Description rdf:about="http://www.owl-ontologies.com/Ontology1198670863.owl#OSMN_Generic"/>
                </owl:unionOf>
            </owl:Class>
        </rdfs:range>
    </owl:ObjectProperty>
    


    <!-- http://www.owl-ontologies.com/Ontology1198670863.owl#hasSO4TOE_OpEnv -->

    <owl:ObjectProperty rdf:about="http://www.owl-ontologies.com/Ontology1198670863.owl#hasSO4TOE_OpEnv">
        <rdfs:subPropertyOf rdf:resource="http://www.owl-ontologies.com/Ontology1198670863.owl#objectST_PP"/>
        <rdfs:domain rdf:resource="http://www.owl-ontologies.com/Ontology1198670863.owl#SecObjectives"/>
        <rdfs:range>
            <owl:Class>
                <owl:unionOf rdf:parseType="Collection">
                    <rdf:Description rdf:about="http://www.owl-ontologies.com/Ontology1198670863.owl#OEIT_Generic"/>
                    <rdf:Description rdf:about="http://www.owl-ontologies.com/Ontology1198670863.owl#OEPH_Generic"/>
                    <rdf:Description rdf:about="http://www.owl-ontologies.com/Ontology1198670863.owl#OSMN_Generic"/>
                </owl:unionOf>
            </owl:Class>
        </rdfs:range>
    </owl:ObjectProperty>
    


    <!-- http://www.owl-ontologies.com/Ontology1198670863.owl#hasSParam -->

    <owl:ObjectProperty rdf:about="http://www.owl-ontologies.com/Ontology1198670863.owl#hasSParam">
        <rdfs:subPropertyOf rdf:resource="http://www.owl-ontologies.com/Ontology1198670863.owl#objects4SpecMeans"/>
        <owl:inverseOf rdf:resource="http://www.owl-ontologies.com/Ontology1198670863.owl#isSParamOf"/>
        <rdfs:domain>
            <owl:Class>
                <owl:unionOf rdf:parseType="Collection">
                    <rdf:Description rdf:about="http://www.owl-ontologies.com/Ontology1198670863.owl#AgrGeneric"/>
                    <rdf:Description rdf:about="http://www.owl-ontologies.com/Ontology1198670863.owl#OgrGeneric"/>
                    <rdf:Description rdf:about="http://www.owl-ontologies.com/Ontology1198670863.owl#PgrGeneric"/>
                </owl:unionOf>
            </owl:Class>
        </rdfs:domain>
        <rdfs:range rdf:resource="http://www.owl-ontologies.com/Ontology1198670863.owl#SgrGeneric"/>
    </owl:ObjectProperty>
    


    <!-- http://www.owl-ontologies.com/Ontology1198670863.owl#hasSTIntroduction -->

    <owl:ObjectProperty rdf:about="http://www.owl-ontologies.com/Ontology1198670863.owl#hasSTIntroduction">
        <rdfs:subPropertyOf rdf:resource="http://www.owl-ontologies.com/Ontology1198670863.owl#objectST_PP"/>
        <rdf:type rdf:resource="http://www.w3.org/2002/07/owl#FunctionalProperty"/>
        <rdfs:domain>
            <owl:Class>
                <owl:unionOf rdf:parseType="Collection">
                    <rdf:Description rdf:about="http://www.owl-ontologies.com/Ontology1198670863.owl#LowAssST"/>
                    <rdf:Description rdf:about="http://www.owl-ontologies.com/Ontology1198670863.owl#SecurityTarget"/>
                </owl:unionOf>
            </owl:Class>
        </rdfs:domain>
        <rdfs:range rdf:resource="http://www.owl-ontologies.com/Ontology1198670863.owl#STIntroduction"/>
    </owl:ObjectProperty>
    


    <!-- http://www.owl-ontologies.com/Ontology1198670863.owl#hasSecFunctions -->

    <owl:ObjectProperty rdf:about="http://www.owl-ontologies.com/Ontology1198670863.owl#hasSecFunctions">
        <rdfs:subPropertyOf rdf:resource="http://www.owl-ontologies.com/Ontology1198670863.owl#objectST_PP"/>
        <rdf:type rdf:resource="http://www.w3.org/2002/07/owl#FunctionalProperty"/>
        <rdfs:domain>
            <owl:Class>
                <owl:unionOf rdf:parseType="Collection">
                    <rdf:Description rdf:about="http://www.owl-ontologies.com/Ontology1198670863.owl#LowAssST"/>
                    <rdf:Description rdf:about="http://www.owl-ontologies.com/Ontology1198670863.owl#SecurityTarget"/>
                </owl:unionOf>
            </owl:Class>
        </rdfs:domain>
        <rdfs:range rdf:resource="http://www.owl-ontologies.com/Ontology1198670863.owl#TSS_TOESumSpec"/>
    </owl:ObjectProperty>
    


    <!-- http://www.owl-ontologies.com/Ontology1198670863.owl#hasSecObjectives -->

    <owl:ObjectProperty rdf:about="http://www.owl-ontologies.com/Ontology1198670863.owl#hasSecObjectives">
        <rdfs:subPropertyOf rdf:resource="http://www.owl-ontologies.com/Ontology1198670863.owl#objectST_PP"/>
        <rdf:type rdf:resource="http://www.w3.org/2002/07/owl#FunctionalProperty"/>
        <rdfs:domain>
            <owl:Class>
                <owl:unionOf rdf:parseType="Collection">
                    <rdf:Description rdf:about="http://www.owl-ontologies.com/Ontology1198670863.owl#ProtectionProfile"/>
                    <rdf:Description rdf:about="http://www.owl-ontologies.com/Ontology1198670863.owl#SecurityTarget"/>
                </owl:unionOf>
            </owl:Class>
        </rdfs:domain>
        <rdfs:range rdf:resource="http://www.owl-ontologies.com/Ontology1198670863.owl#SecObjectives"/>
    </owl:ObjectProperty>
    


    <!-- http://www.owl-ontologies.com/Ontology1198670863.owl#hasSecProbDefinition -->

    <owl:ObjectProperty rdf:about="http://www.owl-ontologies.com/Ontology1198670863.owl#hasSecProbDefinition">
        <rdfs:subPropertyOf rdf:resource="http://www.owl-ontologies.com/Ontology1198670863.owl#objectST_PP"/>
        <rdf:type rdf:resource="http://www.w3.org/2002/07/owl#FunctionalProperty"/>
        <rdfs:domain>
            <owl:Class>
                <owl:unionOf rdf:parseType="Collection">
                    <rdf:Description rdf:about="http://www.owl-ontologies.com/Ontology1198670863.owl#ProtectionProfile"/>
                    <rdf:Description rdf:about="http://www.owl-ontologies.com/Ontology1198670863.owl#SecurityTarget"/>
                </owl:unionOf>
            </owl:Class>
        </rdfs:domain>
        <rdfs:range rdf:resource="http://www.owl-ontologies.com/Ontology1198670863.owl#SecProblemDef"/>
    </owl:ObjectProperty>
    


    <!-- http://www.owl-ontologies.com/Ontology1198670863.owl#hasSecRequirements -->

    <owl:ObjectProperty rdf:about="http://www.owl-ontologies.com/Ontology1198670863.owl#hasSecRequirements">
        <rdfs:subPropertyOf rdf:resource="http://www.owl-ontologies.com/Ontology1198670863.owl#objectST_PP"/>
        <rdf:type rdf:resource="http://www.w3.org/2002/07/owl#FunctionalProperty"/>
        <rdfs:domain>
            <owl:Class>
                <owl:unionOf rdf:parseType="Collection">
                    <rdf:Description rdf:about="http://www.owl-ontologies.com/Ontology1198670863.owl#LowAssPP"/>
                    <rdf:Description rdf:about="http://www.owl-ontologies.com/Ontology1198670863.owl#LowAssST"/>
                    <rdf:Description rdf:about="http://www.owl-ontologies.com/Ontology1198670863.owl#ProtectionProfile"/>
                    <rdf:Description rdf:about="http://www.owl-ontologies.com/Ontology1198670863.owl#SecurityTarget"/>
                </owl:unionOf>
            </owl:Class>
        </rdfs:domain>
        <rdfs:range rdf:resource="http://www.owl-ontologies.com/Ontology1198670863.owl#SecRequirem"/>
    </owl:ObjectProperty>
    


    <!-- http://www.owl-ontologies.com/Ontology1198670863.owl#hasSetOfEvidences -->

    <owl:ObjectProperty rdf:about="http://www.owl-ontologies.com/Ontology1198670863.owl#hasSetOfEvidences">
        <rdfs:subPropertyOf rdf:resource="http://www.owl-ontologies.com/Ontology1198670863.owl#objectST_PP"/>
        <rdf:type rdf:resource="http://www.w3.org/2002/07/owl#FunctionalProperty"/>
        <rdfs:domain>
            <owl:Class>
                <owl:unionOf rdf:parseType="Collection">
                    <rdf:Description rdf:about="http://www.owl-ontologies.com/Ontology1198670863.owl#LowAssPP"/>
                    <rdf:Description rdf:about="http://www.owl-ontologies.com/Ontology1198670863.owl#LowAssST"/>
                    <rdf:Description rdf:about="http://www.owl-ontologies.com/Ontology1198670863.owl#ProtectionProfile"/>
                    <rdf:Description rdf:about="http://www.owl-ontologies.com/Ontology1198670863.owl#SecurityTarget"/>
                </owl:unionOf>
            </owl:Class>
        </rdfs:domain>
        <rdfs:range rdf:resource="http://www.owl-ontologies.com/Ontology1198670863.owl#EvidenceDoc"/>
    </owl:ObjectProperty>
    


    <!-- http://www.owl-ontologies.com/Ontology1198670863.owl#hasSubstitutedSARs -->

    <owl:ObjectProperty rdf:about="http://www.owl-ontologies.com/Ontology1198670863.owl#hasSubstitutedSARs">
        <rdfs:subPropertyOf rdf:resource="http://www.owl-ontologies.com/Ontology1198670863.owl#object4Evidences"/>
        <rdfs:domain rdf:resource="http://www.owl-ontologies.com/Ontology1198670863.owl#EvidenceDoc"/>
        <rdfs:range rdf:resource="http://www.owl-ontologies.com/Ontology1198670863.owl#SARComponent"/>
    </owl:ObjectProperty>
    


    <!-- http://www.owl-ontologies.com/Ontology1198670863.owl#hasTemplate -->

    <owl:ObjectProperty rdf:about="http://www.owl-ontologies.com/Ontology1198670863.owl#hasTemplate">
        <rdfs:subPropertyOf rdf:resource="http://www.owl-ontologies.com/Ontology1198670863.owl#object4Evidences"/>
        <rdfs:domain rdf:resource="http://www.owl-ontologies.com/Ontology1198670863.owl#FamilyEvidence"/>
        <rdfs:range rdf:resource="http://www.owl-ontologies.com/Ontology1198670863.owl#EvidenceTemplate"/>
    </owl:ObjectProperty>
    


    <!-- http://www.owl-ontologies.com/Ontology1198670863.owl#hasThreatAgent -->

    <owl:ObjectProperty rdf:about="http://www.owl-ontologies.com/Ontology1198670863.owl#hasThreatAgent">
        <rdfs:subPropertyOf rdf:resource="http://www.owl-ontologies.com/Ontology1198670863.owl#objects4SpecMeans"/>
        <owl:inverseOf rdf:resource="http://www.owl-ontologies.com/Ontology1198670863.owl#usedAsThreatAgent"/>
        <rdfs:domain rdf:resource="http://www.owl-ontologies.com/Ontology1198670863.owl#TgrGeneric"/>
        <rdfs:range rdf:resource="http://www.owl-ontologies.com/Ontology1198670863.owl#SgrGeneric"/>
    </owl:ObjectProperty>
    


    <!-- http://www.owl-ontologies.com/Ontology1198670863.owl#hasThreatAgents -->

    <owl:ObjectProperty rdf:about="http://www.owl-ontologies.com/Ontology1198670863.owl#hasThreatAgents">
        <rdfs:subPropertyOf rdf:resource="http://www.owl-ontologies.com/Ontology1198670863.owl#objectST_PP"/>
        <rdfs:domain rdf:resource="http://www.owl-ontologies.com/Ontology1198670863.owl#SecProblemDef"/>
        <rdfs:range>
            <owl:Class>
                <owl:unionOf rdf:parseType="Collection">
                    <rdf:Description rdf:about="http://www.owl-ontologies.com/Ontology1198670863.owl#SAU_Generic"/>
                    <rdf:Description rdf:about="http://www.owl-ontologies.com/Ontology1198670863.owl#SNA_Generic"/>
                    <rdf:Description rdf:about="http://www.owl-ontologies.com/Ontology1198670863.owl#SNH_Generic"/>
                </owl:unionOf>
            </owl:Class>
        </rdfs:range>
    </owl:ObjectProperty>
    


    <!-- http://www.owl-ontologies.com/Ontology1198670863.owl#hasThreats -->

    <owl:ObjectProperty rdf:about="http://www.owl-ontologies.com/Ontology1198670863.owl#hasThreats">
        <rdfs:subPropertyOf rdf:resource="http://www.owl-ontologies.com/Ontology1198670863.owl#objectST_PP"/>
        <rdfs:domain rdf:resource="http://www.owl-ontologies.com/Ontology1198670863.owl#SecProblemDef"/>
        <rdfs:range rdf:resource="http://www.owl-ontologies.com/Ontology1198670863.owl#TgrGeneric"/>
    </owl:ObjectProperty>
    


    <!-- http://www.owl-ontologies.com/Ontology1198670863.owl#hasVerdict -->

    <owl:ObjectProperty rdf:about="http://www.owl-ontologies.com/Ontology1198670863.owl#hasVerdict">
        <rdfs:subPropertyOf rdf:resource="http://www.owl-ontologies.com/Ontology1198670863.owl#object4EvalProc"/>
        <rdf:type rdf:resource="http://www.w3.org/2002/07/owl#FunctionalProperty"/>
        <rdfs:domain rdf:resource="http://www.owl-ontologies.com/Ontology1198670863.owl#E-element"/>
        <rdfs:range rdf:resource="http://www.owl-ontologies.com/Ontology1198670863.owl#EvalVerdict"/>
    </owl:ObjectProperty>
    


    <!-- http://www.owl-ontologies.com/Ontology1198670863.owl#isAddressedBySFR -->

    <owl:ObjectProperty rdf:about="http://www.owl-ontologies.com/Ontology1198670863.owl#isAddressedBySFR">
        <rdfs:subPropertyOf rdf:resource="http://www.owl-ontologies.com/Ontology1198670863.owl#objects4SpecMeans"/>
        <rdfs:domain rdf:resource="http://www.owl-ontologies.com/Ontology1198670863.owl#OgrGeneric"/>
        <rdfs:range rdf:resource="http://www.owl-ontologies.com/Ontology1198670863.owl#SFRComponent"/>
    </owl:ObjectProperty>
    


    <!-- http://www.owl-ontologies.com/Ontology1198670863.owl#isCounteredBy -->

    <owl:ObjectProperty rdf:about="http://www.owl-ontologies.com/Ontology1198670863.owl#isCounteredBy">
        <rdfs:subPropertyOf rdf:resource="http://www.owl-ontologies.com/Ontology1198670863.owl#objects4SpecMeans"/>
        <rdfs:domain rdf:resource="http://www.owl-ontologies.com/Ontology1198670863.owl#TgrGeneric"/>
        <rdfs:range rdf:resource="http://www.owl-ontologies.com/Ontology1198670863.owl#OgrGeneric"/>
    </owl:ObjectProperty>
    


    <!-- http://www.owl-ontologies.com/Ontology1198670863.owl#isDParamOf -->

    <owl:ObjectProperty rdf:about="http://www.owl-ontologies.com/Ontology1198670863.owl#isDParamOf">
        <rdfs:subPropertyOf rdf:resource="http://www.owl-ontologies.com/Ontology1198670863.owl#objects4SpecMeans"/>
        <rdfs:domain rdf:resource="http://www.owl-ontologies.com/Ontology1198670863.owl#DAgrGeneric"/>
        <rdfs:range>
            <owl:Class>
                <owl:unionOf rdf:parseType="Collection">
                    <rdf:Description rdf:about="http://www.owl-ontologies.com/Ontology1198670863.owl#AgrGeneric"/>
                    <rdf:Description rdf:about="http://www.owl-ontologies.com/Ontology1198670863.owl#OgrGeneric"/>
                    <rdf:Description rdf:about="http://www.owl-ontologies.com/Ontology1198670863.owl#PgrGeneric"/>
                </owl:unionOf>
            </owl:Class>
        </rdfs:range>
    </owl:ObjectProperty>
    


    <!-- http://www.owl-ontologies.com/Ontology1198670863.owl#isEnforcedBy -->

    <owl:ObjectProperty rdf:about="http://www.owl-ontologies.com/Ontology1198670863.owl#isEnforcedBy">
        <rdfs:subPropertyOf rdf:resource="http://www.owl-ontologies.com/Ontology1198670863.owl#objects4SpecMeans"/>
        <rdfs:domain rdf:resource="http://www.owl-ontologies.com/Ontology1198670863.owl#PgrGeneric"/>
        <rdfs:range rdf:resource="http://www.owl-ontologies.com/Ontology1198670863.owl#OgrGeneric"/>
    </owl:ObjectProperty>
    


    <!-- http://www.owl-ontologies.com/Ontology1198670863.owl#isImplementedIn -->

    <owl:ObjectProperty rdf:about="http://www.owl-ontologies.com/Ontology1198670863.owl#isImplementedIn">
        <rdfs:subPropertyOf rdf:resource="http://www.owl-ontologies.com/Ontology1198670863.owl#objects4SpecMeans"/>
        <owl:inverseOf rdf:resource="http://www.owl-ontologies.com/Ontology1198670863.owl#satisfiesSFR"/>
        <rdfs:domain rdf:resource="http://www.owl-ontologies.com/Ontology1198670863.owl#SFRComponent"/>
        <rdfs:range rdf:resource="http://www.owl-ontologies.com/Ontology1198670863.owl#FgrGeneric"/>
    </owl:ObjectProperty>
    


    <!-- http://www.owl-ontologies.com/Ontology1198670863.owl#isSParamOf -->

    <owl:ObjectProperty rdf:about="http://www.owl-ontologies.com/Ontology1198670863.owl#isSParamOf">
        <rdfs:subPropertyOf rdf:resource="http://www.owl-ontologies.com/Ontology1198670863.owl#objects4SpecMeans"/>
        <rdfs:domain rdf:resource="http://www.owl-ontologies.com/Ontology1198670863.owl#SgrGeneric"/>
        <rdfs:range>
            <owl:Class>
                <owl:unionOf rdf:parseType="Collection">
                    <rdf:Description rdf:about="http://www.owl-ontologies.com/Ontology1198670863.owl#AgrGeneric"/>
                    <rdf:Description rdf:about="http://www.owl-ontologies.com/Ontology1198670863.owl#OgrGeneric"/>
                    <rdf:Description rdf:about="http://www.owl-ontologies.com/Ontology1198670863.owl#PgrGeneric"/>
                </owl:unionOf>
            </owl:Class>
        </rdfs:range>
    </owl:ObjectProperty>
    


    <!-- http://www.owl-ontologies.com/Ontology1198670863.owl#isThreatenedBy -->

    <owl:ObjectProperty rdf:about="http://www.owl-ontologies.com/Ontology1198670863.owl#isThreatenedBy">
        <rdfs:subPropertyOf rdf:resource="http://www.owl-ontologies.com/Ontology1198670863.owl#objects4SpecMeans"/>
        <owl:inverseOf rdf:resource="http://www.owl-ontologies.com/Ontology1198670863.owl#threatenedAsset"/>
        <rdfs:domain rdf:resource="http://www.owl-ontologies.com/Ontology1198670863.owl#DAgrGeneric"/>
        <rdfs:range rdf:resource="http://www.owl-ontologies.com/Ontology1198670863.owl#TgrGeneric"/>
    </owl:ObjectProperty>
    


    <!-- http://www.owl-ontologies.com/Ontology1198670863.owl#isUpheldBy -->

    <owl:ObjectProperty rdf:about="http://www.owl-ontologies.com/Ontology1198670863.owl#isUpheldBy">
        <rdfs:subPropertyOf rdf:resource="http://www.owl-ontologies.com/Ontology1198670863.owl#objects4SpecMeans"/>
        <owl:inverseOf rdf:resource="http://www.owl-ontologies.com/Ontology1198670863.owl#satisfiesAssumption"/>
        <rdfs:domain rdf:resource="http://www.owl-ontologies.com/Ontology1198670863.owl#AgrGeneric"/>
        <rdfs:range>
            <owl:Class>
                <owl:unionOf rdf:parseType="Collection">
                    <rdf:Description rdf:about="http://www.owl-ontologies.com/Ontology1198670863.owl#OEIT_Generic"/>
                    <rdf:Description rdf:about="http://www.owl-ontologies.com/Ontology1198670863.owl#OEPH_Generic"/>
                    <rdf:Description rdf:about="http://www.owl-ontologies.com/Ontology1198670863.owl#OSMN_Generic"/>
                </owl:unionOf>
            </owl:Class>
        </rdfs:range>
    </owl:ObjectProperty>
    


    <!-- http://www.owl-ontologies.com/Ontology1198670863.owl#object4EALcontents -->

    <owl:ObjectProperty rdf:about="http://www.owl-ontologies.com/Ontology1198670863.owl#object4EALcontents"/>
    


    <!-- http://www.owl-ontologies.com/Ontology1198670863.owl#object4EvalProc -->

    <owl:ObjectProperty rdf:about="http://www.owl-ontologies.com/Ontology1198670863.owl#object4EvalProc"/>
    


    <!-- http://www.owl-ontologies.com/Ontology1198670863.owl#object4Evidences -->

    <owl:ObjectProperty rdf:about="http://www.owl-ontologies.com/Ontology1198670863.owl#object4Evidences"/>
    


    <!-- http://www.owl-ontologies.com/Ontology1198670863.owl#object4SAR -->

    <owl:ObjectProperty rdf:about="http://www.owl-ontologies.com/Ontology1198670863.owl#object4SAR">
        <rdfs:domain rdf:resource="http://www.owl-ontologies.com/Ontology1198670863.owl#SARComponent"/>
    </owl:ObjectProperty>
    


    <!-- http://www.owl-ontologies.com/Ontology1198670863.owl#objectST_PP -->

    <owl:ObjectProperty rdf:about="http://www.owl-ontologies.com/Ontology1198670863.owl#objectST_PP"/>
    


    <!-- http://www.owl-ontologies.com/Ontology1198670863.owl#objects4SpecMeans -->

    <owl:ObjectProperty rdf:about="http://www.owl-ontologies.com/Ontology1198670863.owl#objects4SpecMeans"/>
    


    <!-- http://www.owl-ontologies.com/Ontology1198670863.owl#projectInclude -->

    <owl:ObjectProperty rdf:about="http://www.owl-ontologies.com/Ontology1198670863.owl#projectInclude">
        <rdfs:domain rdf:resource="http://www.owl-ontologies.com/Ontology1198670863.owl#Projects"/>
        <rdfs:range>
            <owl:Class>
                <owl:unionOf rdf:parseType="Collection">
                    <rdf:Description rdf:about="http://www.owl-ontologies.com/Ontology1198670863.owl#CCSecComponent"/>
                    <rdf:Description rdf:about="http://www.owl-ontologies.com/Ontology1198670863.owl#ConfClaims"/>
                    <rdf:Description rdf:about="http://www.owl-ontologies.com/Ontology1198670863.owl#EnhancedGeneric"/>
                    <rdf:Description rdf:about="http://www.owl-ontologies.com/Ontology1198670863.owl#EvidenceDoc"/>
                    <rdf:Description rdf:about="http://www.owl-ontologies.com/Ontology1198670863.owl#ExtCompDef"/>
                    <rdf:Description rdf:about="http://www.owl-ontologies.com/Ontology1198670863.owl#FamilyEvidence"/>
                    <rdf:Description rdf:about="http://www.owl-ontologies.com/Ontology1198670863.owl#ITSecEvalProcess"/>
                    <rdf:Description rdf:about="http://www.owl-ontologies.com/Ontology1198670863.owl#LowAssPP"/>
                    <rdf:Description rdf:about="http://www.owl-ontologies.com/Ontology1198670863.owl#LowAssST"/>
                    <rdf:Description rdf:about="http://www.owl-ontologies.com/Ontology1198670863.owl#PPIntroduction"/>
                    <rdf:Description rdf:about="http://www.owl-ontologies.com/Ontology1198670863.owl#ProtectionProfile"/>
                    <rdf:Description rdf:about="http://www.owl-ontologies.com/Ontology1198670863.owl#STIntroduction"/>
                    <rdf:Description rdf:about="http://www.owl-ontologies.com/Ontology1198670863.owl#SecFuncGroup"/>
                    <rdf:Description rdf:about="http://www.owl-ontologies.com/Ontology1198670863.owl#SecObjectives"/>
                    <rdf:Description rdf:about="http://www.owl-ontologies.com/Ontology1198670863.owl#SecProblemDef"/>
                    <rdf:Description rdf:about="http://www.owl-ontologies.com/Ontology1198670863.owl#SecRequirem"/>
                    <rdf:Description rdf:about="http://www.owl-ontologies.com/Ontology1198670863.owl#SecurityTarget"/>
                    <rdf:Description rdf:about="http://www.owl-ontologies.com/Ontology1198670863.owl#TSS_TOESumSpec"/>
                </owl:unionOf>
            </owl:Class>
        </rdfs:range>
    </owl:ObjectProperty>
    


    <!-- http://www.owl-ontologies.com/Ontology1198670863.owl#satisfiesAssumption -->

    <owl:ObjectProperty rdf:about="http://www.owl-ontologies.com/Ontology1198670863.owl#satisfiesAssumption">
        <rdfs:subPropertyOf rdf:resource="http://www.owl-ontologies.com/Ontology1198670863.owl#objects4SpecMeans"/>
        <rdfs:domain>
            <owl:Class>
                <owl:unionOf rdf:parseType="Collection">
                    <rdf:Description rdf:about="http://www.owl-ontologies.com/Ontology1198670863.owl#OEIT_Generic"/>
                    <rdf:Description rdf:about="http://www.owl-ontologies.com/Ontology1198670863.owl#OEPH_Generic"/>
                    <rdf:Description rdf:about="http://www.owl-ontologies.com/Ontology1198670863.owl#OSMN_Generic"/>
                </owl:unionOf>
            </owl:Class>
        </rdfs:domain>
        <rdfs:range rdf:resource="http://www.owl-ontologies.com/Ontology1198670863.owl#AgrGeneric"/>
    </owl:ObjectProperty>
    


    <!-- http://www.owl-ontologies.com/Ontology1198670863.owl#satisfiesSFR -->

    <owl:ObjectProperty rdf:about="http://www.owl-ontologies.com/Ontology1198670863.owl#satisfiesSFR">
        <rdfs:subPropertyOf rdf:resource="http://www.owl-ontologies.com/Ontology1198670863.owl#objects4SpecMeans"/>
        <rdfs:domain rdf:resource="http://www.owl-ontologies.com/Ontology1198670863.owl#FgrGeneric"/>
        <rdfs:range rdf:resource="http://www.owl-ontologies.com/Ontology1198670863.owl#SFRComponent"/>
    </owl:ObjectProperty>
    


    <!-- http://www.owl-ontologies.com/Ontology1198670863.owl#threatenedAsset -->

    <owl:ObjectProperty rdf:about="http://www.owl-ontologies.com/Ontology1198670863.owl#threatenedAsset">
        <rdfs:subPropertyOf rdf:resource="http://www.owl-ontologies.com/Ontology1198670863.owl#objects4SpecMeans"/>
        <rdfs:domain rdf:resource="http://www.owl-ontologies.com/Ontology1198670863.owl#TgrGeneric"/>
        <rdfs:range rdf:resource="http://www.owl-ontologies.com/Ontology1198670863.owl#DAgrGeneric"/>
    </owl:ObjectProperty>
    


    <!-- http://www.owl-ontologies.com/Ontology1198670863.owl#usedAsThreatAgent -->

    <owl:ObjectProperty rdf:about="http://www.owl-ontologies.com/Ontology1198670863.owl#usedAsThreatAgent">
        <rdfs:subPropertyOf rdf:resource="http://www.owl-ontologies.com/Ontology1198670863.owl#objects4SpecMeans"/>
        <rdfs:domain rdf:resource="http://www.owl-ontologies.com/Ontology1198670863.owl#SgrGeneric"/>
        <rdfs:range rdf:resource="http://www.owl-ontologies.com/Ontology1198670863.owl#TgrGeneric"/>
    </owl:ObjectProperty>
    


    <!-- http://www.owl-ontologies.com/Ontology1198670863.owl#validFor -->

    <owl:ObjectProperty rdf:about="http://www.owl-ontologies.com/Ontology1198670863.owl#validFor">
        <rdfs:subPropertyOf rdf:resource="http://www.owl-ontologies.com/Ontology1198670863.owl#object4Evidences"/>
        <rdfs:domain rdf:resource="http://www.owl-ontologies.com/Ontology1198670863.owl#EvidenceTemplate"/>
        <rdfs:range rdf:resource="http://www.owl-ontologies.com/Ontology1198670863.owl#EAL"/>
    </owl:ObjectProperty>
    


    <!-- 
    ///////////////////////////////////////////////////////////////////////////////////////
    //
    // Data properties
    //
    ///////////////////////////////////////////////////////////////////////////////////////
     -->

    


    <!-- http://www.owl-ontologies.com/Ontology1198670863.owl#CC_ConfClaims -->

    <owl:DatatypeProperty rdf:about="http://www.owl-ontologies.com/Ontology1198670863.owl#CC_ConfClaims">
        <rdfs:subPropertyOf rdf:resource="http://www.owl-ontologies.com/Ontology1198670863.owl#datatype4ST_PP"/>
        <rdf:type rdf:resource="http://www.w3.org/2002/07/owl#FunctionalProperty"/>
        <rdfs:domain rdf:resource="http://www.owl-ontologies.com/Ontology1198670863.owl#ConfClaims"/>
        <rdfs:range rdf:resource="http://www.w3.org/2001/XMLSchema#string"/>
    </owl:DatatypeProperty>
    


    <!-- http://www.owl-ontologies.com/Ontology1198670863.owl#OSPsRefinem -->

    <owl:DatatypeProperty rdf:about="http://www.owl-ontologies.com/Ontology1198670863.owl#OSPsRefinem">
        <rdfs:subPropertyOf rdf:resource="http://www.owl-ontologies.com/Ontology1198670863.owl#datatype4ST_PP"/>
        <rdfs:domain rdf:resource="http://www.owl-ontologies.com/Ontology1198670863.owl#SecProblemDef"/>
        <rdfs:range rdf:resource="http://www.w3.org/2001/XMLSchema#string"/>
    </owl:DatatypeProperty>
    


    <!-- http://www.owl-ontologies.com/Ontology1198670863.owl#OWLDataProperty_00000000000000000000 -->

    <owl:DatatypeProperty rdf:about="http://www.owl-ontologies.com/Ontology1198670863.owl#OWLDataProperty_00000000000000000000">
        <rdfs:label xml:lang="pl">datatype4Evaluation</rdfs:label>
    </owl:DatatypeProperty>
    


    <!-- http://www.owl-ontologies.com/Ontology1198670863.owl#OWLDataProperty_00000000000000000001 -->

    <owl:DatatypeProperty rdf:about="http://www.owl-ontologies.com/Ontology1198670863.owl#OWLDataProperty_00000000000000000001">
        <rdfs:subPropertyOf rdf:resource="http://www.owl-ontologies.com/Ontology1198670863.owl#OWLDataProperty_00000000000000000000"/>
        <rdfs:domain rdf:resource="http://www.owl-ontologies.com/Ontology1198670863.owl#OWLClass_00000000000000000021"/>
        <rdfs:label xml:lang="pl">CCkeywords</rdfs:label>
    </owl:DatatypeProperty>
    


    <!-- http://www.owl-ontologies.com/Ontology1198670863.owl#OWLDataProperty_00000000000000000002 -->

    <owl:DatatypeProperty rdf:about="http://www.owl-ontologies.com/Ontology1198670863.owl#OWLDataProperty_00000000000000000002">
        <rdfs:subPropertyOf rdf:resource="http://www.owl-ontologies.com/Ontology1198670863.owl#OWLDataProperty_00000000000000000000"/>
        <rdfs:domain rdf:resource="http://www.owl-ontologies.com/Ontology1198670863.owl#OWLClass_00000000000000000021"/>
        <rdfs:range rdf:resource="http://www.w3.org/2001/XMLSchema#string"/>
        <rdfs:label xml:lang="pl">TOEtypeKeywords</rdfs:label>
    </owl:DatatypeProperty>
    


    <!-- http://www.owl-ontologies.com/Ontology1198670863.owl#OWLDataProperty_00000000000000000003 -->

    <owl:DatatypeProperty rdf:about="http://www.owl-ontologies.com/Ontology1198670863.owl#OWLDataProperty_00000000000000000003">
        <rdfs:subPropertyOf rdf:resource="http://www.owl-ontologies.com/Ontology1198670863.owl#OWLDataProperty_00000000000000000000"/>
        <rdfs:domain rdf:resource="http://www.owl-ontologies.com/Ontology1198670863.owl#OWLClass_00000000000000000021"/>
        <rdfs:range rdf:resource="http://www.w3.org/2001/XMLSchema#string"/>
        <rdfs:label xml:lang="pl">TOEusageSecFeatureKeywords</rdfs:label>
    </owl:DatatypeProperty>
    


    <!-- http://www.owl-ontologies.com/Ontology1198670863.owl#OWLDataProperty_00000000000000000004 -->

    <owl:DatatypeProperty rdf:about="http://www.owl-ontologies.com/Ontology1198670863.owl#OWLDataProperty_00000000000000000004">
        <rdfs:subPropertyOf rdf:resource="http://www.owl-ontologies.com/Ontology1198670863.owl#OWLDataProperty_00000000000000000000"/>
        <rdfs:domain rdf:resource="http://www.owl-ontologies.com/Ontology1198670863.owl#OWLClass_00000000000000000021"/>
        <rdfs:range rdf:resource="http://www.w3.org/2001/XMLSchema#string"/>
        <rdfs:label xml:lang="pl">TOEoperEnvKeywords</rdfs:label>
    </owl:DatatypeProperty>
    


    <!-- http://www.owl-ontologies.com/Ontology1198670863.owl#OWLDataProperty_00000000000000000005 -->

    <owl:DatatypeProperty rdf:about="http://www.owl-ontologies.com/Ontology1198670863.owl#OWLDataProperty_00000000000000000005">
        <rdfs:subPropertyOf rdf:resource="http://www.owl-ontologies.com/Ontology1198670863.owl#OWLDataProperty_00000000000000000000"/>
        <rdfs:domain rdf:resource="http://www.owl-ontologies.com/Ontology1198670863.owl#OWLClass_00000000000000000021"/>
        <rdfs:range rdf:resource="http://www.w3.org/2001/XMLSchema#string"/>
        <rdfs:label xml:lang="pl">targetEnvHardware</rdfs:label>
    </owl:DatatypeProperty>
    


    <!-- http://www.owl-ontologies.com/Ontology1198670863.owl#OWLDataProperty_00000000000000000006 -->

    <owl:DatatypeProperty rdf:about="http://www.owl-ontologies.com/Ontology1198670863.owl#OWLDataProperty_00000000000000000006">
        <rdfs:subPropertyOf rdf:resource="http://www.owl-ontologies.com/Ontology1198670863.owl#OWLDataProperty_00000000000000000000"/>
        <rdfs:label xml:lang="pl">Sub-activity</rdfs:label>
    </owl:DatatypeProperty>
    


    <!-- http://www.owl-ontologies.com/Ontology1198670863.owl#OWLDataProperty_00000000000000000007 -->

    <owl:DatatypeProperty rdf:about="http://www.owl-ontologies.com/Ontology1198670863.owl#OWLDataProperty_00000000000000000007">
        <rdfs:subPropertyOf rdf:resource="http://www.owl-ontologies.com/Ontology1198670863.owl#OWLDataProperty_00000000000000000000"/>
        <rdfs:label xml:lang="pl">Objective</rdfs:label>
    </owl:DatatypeProperty>
    


    <!-- http://www.owl-ontologies.com/Ontology1198670863.owl#OWLDataProperty_00000000000000000008 -->

    <owl:DatatypeProperty rdf:about="http://www.owl-ontologies.com/Ontology1198670863.owl#OWLDataProperty_00000000000000000008">
        <rdfs:subPropertyOf rdf:resource="http://www.owl-ontologies.com/Ontology1198670863.owl#OWLDataProperty_00000000000000000000"/>
        <rdfs:label xml:lang="pl">ProcessInput</rdfs:label>
    </owl:DatatypeProperty>
    


    <!-- http://www.owl-ontologies.com/Ontology1198670863.owl#OWLDataProperty_00000000000000000009 -->

    <owl:DatatypeProperty rdf:about="http://www.owl-ontologies.com/Ontology1198670863.owl#OWLDataProperty_00000000000000000009">
        <rdfs:subPropertyOf rdf:resource="http://www.owl-ontologies.com/Ontology1198670863.owl#OWLDataProperty_00000000000000000000"/>
        <rdfs:label xml:lang="pl">ExternalInfoSource</rdfs:label>
    </owl:DatatypeProperty>
    


    <!-- http://www.owl-ontologies.com/Ontology1198670863.owl#OWLDataProperty_00000000000000000010 -->

    <owl:DatatypeProperty rdf:about="http://www.owl-ontologies.com/Ontology1198670863.owl#OWLDataProperty_00000000000000000010">
        <rdfs:subPropertyOf rdf:resource="http://www.owl-ontologies.com/Ontology1198670863.owl#OWLDataProperty_00000000000000000000"/>
        <rdfs:label xml:lang="pl">Methodology</rdfs:label>
    </owl:DatatypeProperty>
    


    <!-- http://www.owl-ontologies.com/Ontology1198670863.owl#OWLDataProperty_00000000000000000011 -->

    <owl:DatatypeProperty rdf:about="http://www.owl-ontologies.com/Ontology1198670863.owl#OWLDataProperty_00000000000000000011">
        <rdfs:subPropertyOf rdf:resource="http://www.owl-ontologies.com/Ontology1198670863.owl#OWLDataProperty_00000000000000000000"/>
        <rdfs:label xml:lang="pl">SupportingTools</rdfs:label>
    </owl:DatatypeProperty>
    


    <!-- http://www.owl-ontologies.com/Ontology1198670863.owl#OWLDataProperty_00000000000000000012 -->

    <owl:DatatypeProperty rdf:about="http://www.owl-ontologies.com/Ontology1198670863.owl#OWLDataProperty_00000000000000000012">
        <rdfs:subPropertyOf rdf:resource="http://www.owl-ontologies.com/Ontology1198670863.owl#OWLDataProperty_00000000000000000000"/>
        <rdfs:label xml:lang="pl">ReferenceToCEM</rdfs:label>
    </owl:DatatypeProperty>
    


    <!-- http://www.owl-ontologies.com/Ontology1198670863.owl#OWLDataProperty_00000000000000000013 -->

    <owl:DatatypeProperty rdf:about="http://www.owl-ontologies.com/Ontology1198670863.owl#OWLDataProperty_00000000000000000013">
        <rdfs:subPropertyOf rdf:resource="http://www.owl-ontologies.com/Ontology1198670863.owl#OWLDataProperty_00000000000000000000"/>
        <rdfs:label xml:lang="pl">ReferenceToCCpart3</rdfs:label>
    </owl:DatatypeProperty>
    


    <!-- http://www.owl-ontologies.com/Ontology1198670863.owl#OWLDataProperty_00000000000000000014 -->

    <owl:DatatypeProperty rdf:about="http://www.owl-ontologies.com/Ontology1198670863.owl#OWLDataProperty_00000000000000000014">
        <rdfs:subPropertyOf rdf:resource="http://www.owl-ontologies.com/Ontology1198670863.owl#OWLDataProperty_00000000000000000000"/>
        <rdfs:domain rdf:resource="http://www.owl-ontologies.com/Ontology1198670863.owl#OWLClass_00000000000000000002"/>
        <rdfs:range rdf:resource="http://www.w3.org/2001/XMLSchema#string"/>
        <rdfs:label xml:lang="pl">evalTOEname</rdfs:label>
    </owl:DatatypeProperty>
    


    <!-- http://www.owl-ontologies.com/Ontology1198670863.owl#OWLDataProperty_00000000000000000015 -->

    <owl:DatatypeProperty rdf:about="http://www.owl-ontologies.com/Ontology1198670863.owl#OWLDataProperty_00000000000000000015">
        <rdfs:subPropertyOf rdf:resource="http://www.owl-ontologies.com/Ontology1198670863.owl#OWLDataProperty_00000000000000000000"/>
        <rdfs:domain rdf:resource="http://www.owl-ontologies.com/Ontology1198670863.owl#OWLClass_00000000000000000002"/>
        <rdfs:range rdf:resource="http://www.w3.org/2001/XMLSchema#string"/>
        <rdfs:label xml:lang="pl">evalTOEproducer</rdfs:label>
    </owl:DatatypeProperty>
    


    <!-- http://www.owl-ontologies.com/Ontology1198670863.owl#OWLDataProperty_00000000000000000016 -->

    <owl:DatatypeProperty rdf:about="http://www.owl-ontologies.com/Ontology1198670863.owl#OWLDataProperty_00000000000000000016">
        <rdfs:subPropertyOf rdf:resource="http://www.owl-ontologies.com/Ontology1198670863.owl#OWLDataProperty_00000000000000000000"/>
        <rdfs:domain rdf:resource="http://www.owl-ontologies.com/Ontology1198670863.owl#OWLClass_00000000000000000002"/>
        <rdfs:range rdf:resource="http://www.w3.org/2001/XMLSchema#string"/>
        <rdfs:label xml:lang="pl">evalTOEdescription</rdfs:label>
    </owl:DatatypeProperty>
    


    <!-- http://www.owl-ontologies.com/Ontology1198670863.owl#OWLDataProperty_00000000000000000017 -->

    <owl:DatatypeProperty rdf:about="http://www.owl-ontologies.com/Ontology1198670863.owl#OWLDataProperty_00000000000000000017">
        <rdfs:subPropertyOf rdf:resource="http://www.owl-ontologies.com/Ontology1198670863.owl#OWLDataProperty_00000000000000000000"/>
        <rdfs:domain rdf:resource="http://www.owl-ontologies.com/Ontology1198670863.owl#OWLClass_00000000000000000021"/>
        <rdfs:range rdf:resource="http://www.w3.org/2001/XMLSchema#string"/>
        <rdfs:label xml:lang="pl">targetEnvSoftware</rdfs:label>
    </owl:DatatypeProperty>
    


    <!-- http://www.owl-ontologies.com/Ontology1198670863.owl#OWLDataProperty_00000000000000000018 -->

    <owl:DatatypeProperty rdf:about="http://www.owl-ontologies.com/Ontology1198670863.owl#OWLDataProperty_00000000000000000018">
        <rdfs:subPropertyOf rdf:resource="http://www.owl-ontologies.com/Ontology1198670863.owl#OWLDataProperty_00000000000000000000"/>
        <rdfs:domain rdf:resource="http://www.owl-ontologies.com/Ontology1198670863.owl#OWLClass_00000000000000000021"/>
        <rdfs:range rdf:resource="http://www.w3.org/2001/XMLSchema#string"/>
        <rdfs:label xml:lang="pl">genIT_ProductKeywords</rdfs:label>
    </owl:DatatypeProperty>
    


    <!-- http://www.owl-ontologies.com/Ontology1198670863.owl#OWLDataProperty_00000000000000000019 -->

    <owl:DatatypeProperty rdf:about="http://www.owl-ontologies.com/Ontology1198670863.owl#OWLDataProperty_00000000000000000019">
        <rdfs:subPropertyOf rdf:resource="http://www.owl-ontologies.com/Ontology1198670863.owl#OWLDataProperty_00000000000000000000"/>
        <rdfs:domain rdf:resource="http://www.owl-ontologies.com/Ontology1198670863.owl#OWLClass_00000000000000000021"/>
        <rdfs:range rdf:resource="http://www.w3.org/2001/XMLSchema#string"/>
        <rdfs:label xml:lang="pl">similarProducts</rdfs:label>
    </owl:DatatypeProperty>
    


    <!-- http://www.owl-ontologies.com/Ontology1198670863.owl#OWLDataProperty_00000000000000000020 -->

    <owl:DatatypeProperty rdf:about="http://www.owl-ontologies.com/Ontology1198670863.owl#OWLDataProperty_00000000000000000020">
        <rdfs:subPropertyOf rdf:resource="http://www.owl-ontologies.com/Ontology1198670863.owl#OWLDataProperty_00000000000000000000"/>
        <rdfs:domain rdf:resource="http://www.owl-ontologies.com/Ontology1198670863.owl#OWLClass_00000000000000000021"/>
        <rdfs:label xml:lang="pl">CPEkeywords</rdfs:label>
    </owl:DatatypeProperty>
    


    <!-- http://www.owl-ontologies.com/Ontology1198670863.owl#OWLDataProperty_00000000000000000021 -->

    <owl:DatatypeProperty rdf:about="http://www.owl-ontologies.com/Ontology1198670863.owl#OWLDataProperty_00000000000000000021">
        <rdfs:label xml:lang="pl">datatype4SuppOntol</rdfs:label>
    </owl:DatatypeProperty>
    


    <!-- http://www.owl-ontologies.com/Ontology1198670863.owl#OWLDataProperty_00000000000000000022 -->

    <owl:DatatypeProperty rdf:about="http://www.owl-ontologies.com/Ontology1198670863.owl#OWLDataProperty_00000000000000000022">
        <rdfs:subPropertyOf rdf:resource="http://www.owl-ontologies.com/Ontology1198670863.owl#OWLDataProperty_00000000000000000000"/>
        <rdfs:domain rdf:resource="http://www.owl-ontologies.com/Ontology1198670863.owl#OWLClass_00000000000000000040"/>
        <rdfs:range rdf:resource="http://www.w3.org/2001/XMLSchema#string"/>
        <rdfs:label xml:lang="pl">AttackDescription</rdfs:label>
    </owl:DatatypeProperty>
    


    <!-- http://www.owl-ontologies.com/Ontology1198670863.owl#OWLDataProperty_00000000000000000023 -->

    <owl:DatatypeProperty rdf:about="http://www.owl-ontologies.com/Ontology1198670863.owl#OWLDataProperty_00000000000000000023">
        <rdfs:subPropertyOf rdf:resource="http://www.owl-ontologies.com/Ontology1198670863.owl#OWLDataProperty_00000000000000000000"/>
        <rdfs:domain rdf:resource="http://www.owl-ontologies.com/Ontology1198670863.owl#OWLClass_00000000000000000040"/>
        <rdfs:range rdf:resource="http://www.w3.org/2001/XMLSchema#string"/>
        <rdfs:label xml:lang="pl">AttackProvenance</rdfs:label>
    </owl:DatatypeProperty>
    


    <!-- http://www.owl-ontologies.com/Ontology1198670863.owl#OWLDataProperty_00000000000000000024 -->

    <owl:DatatypeProperty rdf:about="http://www.owl-ontologies.com/Ontology1198670863.owl#OWLDataProperty_00000000000000000024">
        <rdfs:subPropertyOf rdf:resource="http://www.owl-ontologies.com/Ontology1198670863.owl#OWLDataProperty_00000000000000000021"/>
        <rdfs:domain rdf:resource="http://www.owl-ontologies.com/Ontology1198670863.owl#OWLClass_00000000000000000089"/>
        <rdfs:domain rdf:resource="http://www.owl-ontologies.com/Ontology1198670863.owl#OWLClass_00000000000000000090"/>
        <rdfs:domain rdf:resource="http://www.owl-ontologies.com/Ontology1198670863.owl#OWLClass_00000000000000000091"/>
        <rdfs:domain rdf:resource="http://www.owl-ontologies.com/Ontology1198670863.owl#OWLClass_00000000000000000092"/>
        <rdfs:domain rdf:resource="http://www.owl-ontologies.com/Ontology1198670863.owl#OWLClass_00000000000000000093"/>
        <rdfs:domain rdf:resource="http://www.owl-ontologies.com/Ontology1198670863.owl#OWLClass_00000000000000000094"/>
        <rdfs:domain rdf:resource="http://www.owl-ontologies.com/Ontology1198670863.owl#OWLClass_00000000000000000095"/>
        <rdfs:domain rdf:resource="http://www.owl-ontologies.com/Ontology1198670863.owl#OWLClass_00000000000000000096"/>
        <rdfs:domain rdf:resource="http://www.owl-ontologies.com/Ontology1198670863.owl#OWLClass_00000000000000000097"/>
        <rdfs:domain rdf:resource="http://www.owl-ontologies.com/Ontology1198670863.owl#OWLClass_00000000000000000099"/>
        <rdfs:domain rdf:resource="http://www.owl-ontologies.com/Ontology1198670863.owl#OWLClass_00000000000000000100"/>
        <rdfs:domain rdf:resource="http://www.owl-ontologies.com/Ontology1198670863.owl#OWLClass_00000000000000000101"/>
        <rdfs:domain rdf:resource="http://www.owl-ontologies.com/Ontology1198670863.owl#OWLClass_00000000000000000102"/>
        <rdfs:range rdf:resource="http://www.w3.org/2001/XMLSchema#string"/>
        <rdfs:label xml:lang="pl">infoSourceName</rdfs:label>
    </owl:DatatypeProperty>
    


    <!-- http://www.owl-ontologies.com/Ontology1198670863.owl#OWLDataProperty_00000000000000000025 -->

    <owl:DatatypeProperty rdf:about="http://www.owl-ontologies.com/Ontology1198670863.owl#OWLDataProperty_00000000000000000025">
        <rdfs:subPropertyOf rdf:resource="http://www.owl-ontologies.com/Ontology1198670863.owl#OWLDataProperty_00000000000000000000"/>
        <rdfs:domain rdf:resource="http://www.owl-ontologies.com/Ontology1198670863.owl#OWLClass_00000000000000000003"/>
        <rdfs:range rdf:resource="http://www.w3.org/2001/XMLSchema#string"/>
        <rdfs:label xml:lang="pl">complexSolution</rdfs:label>
    </owl:DatatypeProperty>
    


    <!-- http://www.owl-ontologies.com/Ontology1198670863.owl#OWLDataProperty_00000000000000000026 -->

    <owl:DatatypeProperty rdf:about="http://www.owl-ontologies.com/Ontology1198670863.owl#OWLDataProperty_00000000000000000026">
        <rdfs:subPropertyOf rdf:resource="http://www.owl-ontologies.com/Ontology1198670863.owl#OWLDataProperty_00000000000000000000"/>
        <rdfs:domain rdf:resource="http://www.owl-ontologies.com/Ontology1198670863.owl#OWLClass_00000000000000000003"/>
        <rdfs:range rdf:resource="http://www.w3.org/2001/XMLSchema#string"/>
        <rdfs:label xml:lang="pl">vulnerabArea</rdfs:label>
    </owl:DatatypeProperty>
    


    <!-- http://www.owl-ontologies.com/Ontology1198670863.owl#OWLDataProperty_00000000000000000027 -->

    <owl:DatatypeProperty rdf:about="http://www.owl-ontologies.com/Ontology1198670863.owl#OWLDataProperty_00000000000000000027">
        <rdfs:subPropertyOf rdf:resource="http://www.owl-ontologies.com/Ontology1198670863.owl#OWLDataProperty_00000000000000000021"/>
        <rdfs:domain rdf:resource="http://www.owl-ontologies.com/Ontology1198670863.owl#OWLClass_00000000000000000089"/>
        <rdfs:domain rdf:resource="http://www.owl-ontologies.com/Ontology1198670863.owl#OWLClass_00000000000000000090"/>
        <rdfs:domain rdf:resource="http://www.owl-ontologies.com/Ontology1198670863.owl#OWLClass_00000000000000000091"/>
        <rdfs:domain rdf:resource="http://www.owl-ontologies.com/Ontology1198670863.owl#OWLClass_00000000000000000092"/>
        <rdfs:domain rdf:resource="http://www.owl-ontologies.com/Ontology1198670863.owl#OWLClass_00000000000000000093"/>
        <rdfs:domain rdf:resource="http://www.owl-ontologies.com/Ontology1198670863.owl#OWLClass_00000000000000000094"/>
        <rdfs:domain rdf:resource="http://www.owl-ontologies.com/Ontology1198670863.owl#OWLClass_00000000000000000095"/>
        <rdfs:domain rdf:resource="http://www.owl-ontologies.com/Ontology1198670863.owl#OWLClass_00000000000000000096"/>
        <rdfs:domain rdf:resource="http://www.owl-ontologies.com/Ontology1198670863.owl#OWLClass_00000000000000000097"/>
        <rdfs:domain rdf:resource="http://www.owl-ontologies.com/Ontology1198670863.owl#OWLClass_00000000000000000099"/>
        <rdfs:domain rdf:resource="http://www.owl-ontologies.com/Ontology1198670863.owl#OWLClass_00000000000000000100"/>
        <rdfs:domain rdf:resource="http://www.owl-ontologies.com/Ontology1198670863.owl#OWLClass_00000000000000000101"/>
        <rdfs:domain rdf:resource="http://www.owl-ontologies.com/Ontology1198670863.owl#OWLClass_00000000000000000102"/>
        <rdfs:range rdf:resource="http://www.w3.org/2001/XMLSchema#string"/>
        <rdfs:label xml:lang="pl">infoSourceDescr</rdfs:label>
    </owl:DatatypeProperty>
    


    <!-- http://www.owl-ontologies.com/Ontology1198670863.owl#OWLDataProperty_00000000000000000028 -->

    <owl:DatatypeProperty rdf:about="http://www.owl-ontologies.com/Ontology1198670863.owl#OWLDataProperty_00000000000000000028">
        <rdfs:subPropertyOf rdf:resource="http://www.owl-ontologies.com/Ontology1198670863.owl#OWLDataProperty_00000000000000000000"/>
        <rdfs:range rdf:resource="http://www.w3.org/2001/XMLSchema#string"/>
        <rdfs:label xml:lang="pl">VulCandidateRationale</rdfs:label>
    </owl:DatatypeProperty>
    


    <!-- http://www.owl-ontologies.com/Ontology1198670863.owl#OWLDataProperty_00000000000000000029 -->

    <owl:DatatypeProperty rdf:about="http://www.owl-ontologies.com/Ontology1198670863.owl#OWLDataProperty_00000000000000000029">
        <rdfs:subPropertyOf rdf:resource="http://www.owl-ontologies.com/Ontology1198670863.owl#OWLDataProperty_00000000000000000000"/>
        <rdfs:range rdf:resource="http://www.w3.org/2000/01/rdf-schema#Literal"/>
        <rdfs:label xml:lang="pl">AssumedAP</rdfs:label>
    </owl:DatatypeProperty>
    


    <!-- http://www.owl-ontologies.com/Ontology1198670863.owl#OWLDataProperty_00000000000000000030 -->

    <owl:DatatypeProperty rdf:about="http://www.owl-ontologies.com/Ontology1198670863.owl#OWLDataProperty_00000000000000000030">
        <rdfs:subPropertyOf rdf:resource="http://www.owl-ontologies.com/Ontology1198670863.owl#OWLDataProperty_00000000000000000000"/>
        <rdfs:range rdf:resource="http://www.w3.org/2001/XMLSchema#nonNegativeInteger"/>
        <rdfs:label xml:lang="pl">CalculatedAP</rdfs:label>
    </owl:DatatypeProperty>
    


    <!-- http://www.owl-ontologies.com/Ontology1198670863.owl#OWLDataProperty_00000000000000000031 -->

    <owl:DatatypeProperty rdf:about="http://www.owl-ontologies.com/Ontology1198670863.owl#OWLDataProperty_00000000000000000031">
        <rdfs:label xml:lang="pl">VulnerabilitySeverity</rdfs:label>
    </owl:DatatypeProperty>
    


    <!-- http://www.owl-ontologies.com/Ontology1198670863.owl#OWLDataProperty_00000000000000000032 -->

    <owl:DatatypeProperty rdf:about="http://www.owl-ontologies.com/Ontology1198670863.owl#OWLDataProperty_00000000000000000032">
        <rdfs:subPropertyOf rdf:resource="http://www.owl-ontologies.com/Ontology1198670863.owl#OWLDataProperty_00000000000000000000"/>
        <rdfs:range rdf:resource="http://www.w3.org/2001/XMLSchema#nonNegativeInteger"/>
        <rdfs:label xml:lang="pl">VulPriority</rdfs:label>
    </owl:DatatypeProperty>
    


    <!-- http://www.owl-ontologies.com/Ontology1198670863.owl#OWLDataProperty_00000000000000000033 -->

    <owl:DatatypeProperty rdf:about="http://www.owl-ontologies.com/Ontology1198670863.owl#OWLDataProperty_00000000000000000033">
        <rdfs:subPropertyOf rdf:resource="http://www.owl-ontologies.com/Ontology1198670863.owl#OWLDataProperty_00000000000000000000"/>
        <rdfs:range rdf:resource="http://www.w3.org/2001/XMLSchema#nonNegativeInteger"/>
        <rdfs:label xml:lang="pl">VulSeverity</rdfs:label>
    </owl:DatatypeProperty>
    


    <!-- http://www.owl-ontologies.com/Ontology1198670863.owl#OWLDataProperty_00000000000000000034 -->

    <owl:DatatypeProperty rdf:about="http://www.owl-ontologies.com/Ontology1198670863.owl#OWLDataProperty_00000000000000000034">
        <rdfs:subPropertyOf rdf:resource="http://www.owl-ontologies.com/Ontology1198670863.owl#OWLDataProperty_00000000000000000000"/>
        <rdfs:range rdf:resource="http://www.w3.org/2001/XMLSchema#string"/>
        <rdfs:label xml:lang="pl">TestReport</rdfs:label>
    </owl:DatatypeProperty>
    


    <!-- http://www.owl-ontologies.com/Ontology1198670863.owl#OWLDataProperty_00000000000000000035 -->

    <owl:DatatypeProperty rdf:about="http://www.owl-ontologies.com/Ontology1198670863.owl#OWLDataProperty_00000000000000000035">
        <rdfs:subPropertyOf rdf:resource="http://www.owl-ontologies.com/Ontology1198670863.owl#OWLDataProperty_00000000000000000000"/>
        <rdfs:range rdf:resource="http://www.w3.org/2001/XMLSchema#string"/>
        <rdfs:label xml:lang="pl">ExploitabilityVerdict</rdfs:label>
    </owl:DatatypeProperty>
    


    <!-- http://www.owl-ontologies.com/Ontology1198670863.owl#OWLDataProperty_00000000000000000036 -->

    <owl:DatatypeProperty rdf:about="http://www.owl-ontologies.com/Ontology1198670863.owl#OWLDataProperty_00000000000000000036">
        <rdfs:subPropertyOf rdf:resource="http://www.owl-ontologies.com/Ontology1198670863.owl#OWLDataProperty_00000000000000000021"/>
        <rdfs:domain rdf:resource="http://www.owl-ontologies.com/Ontology1198670863.owl#OWLClass_00000000000000000089"/>
        <rdfs:domain rdf:resource="http://www.owl-ontologies.com/Ontology1198670863.owl#OWLClass_00000000000000000090"/>
        <rdfs:domain rdf:resource="http://www.owl-ontologies.com/Ontology1198670863.owl#OWLClass_00000000000000000091"/>
        <rdfs:domain rdf:resource="http://www.owl-ontologies.com/Ontology1198670863.owl#OWLClass_00000000000000000092"/>
        <rdfs:domain rdf:resource="http://www.owl-ontologies.com/Ontology1198670863.owl#OWLClass_00000000000000000093"/>
        <rdfs:domain rdf:resource="http://www.owl-ontologies.com/Ontology1198670863.owl#OWLClass_00000000000000000094"/>
        <rdfs:domain rdf:resource="http://www.owl-ontologies.com/Ontology1198670863.owl#OWLClass_00000000000000000095"/>
        <rdfs:domain rdf:resource="http://www.owl-ontologies.com/Ontology1198670863.owl#OWLClass_00000000000000000096"/>
        <rdfs:domain rdf:resource="http://www.owl-ontologies.com/Ontology1198670863.owl#OWLClass_00000000000000000097"/>
        <rdfs:domain rdf:resource="http://www.owl-ontologies.com/Ontology1198670863.owl#OWLClass_00000000000000000099"/>
        <rdfs:domain rdf:resource="http://www.owl-ontologies.com/Ontology1198670863.owl#OWLClass_00000000000000000100"/>
        <rdfs:domain rdf:resource="http://www.owl-ontologies.com/Ontology1198670863.owl#OWLClass_00000000000000000101"/>
        <rdfs:domain rdf:resource="http://www.owl-ontologies.com/Ontology1198670863.owl#OWLClass_00000000000000000102"/>
        <rdfs:range rdf:resource="http://www.w3.org/2001/XMLSchema#string"/>
        <rdfs:label xml:lang="pl">infoSourceLink</rdfs:label>
    </owl:DatatypeProperty>
    


    <!-- http://www.owl-ontologies.com/Ontology1198670863.owl#OWLDataProperty_00000000000000000038 -->

    <owl:DatatypeProperty rdf:about="http://www.owl-ontologies.com/Ontology1198670863.owl#OWLDataProperty_00000000000000000038">
        <rdfs:subPropertyOf rdf:resource="http://www.owl-ontologies.com/Ontology1198670863.owl#OWLDataProperty_00000000000000000000"/>
        <rdfs:domain rdf:resource="http://www.owl-ontologies.com/Ontology1198670863.owl#OWLClass_00000000000000000043"/>
        <rdfs:range rdf:resource="http://www.w3.org/2001/XMLSchema#string"/>
        <rdfs:label xml:lang="pl">PenTestName</rdfs:label>
    </owl:DatatypeProperty>
    


    <!-- http://www.owl-ontologies.com/Ontology1198670863.owl#OWLDataProperty_00000000000000000039 -->

    <owl:DatatypeProperty rdf:about="http://www.owl-ontologies.com/Ontology1198670863.owl#OWLDataProperty_00000000000000000039">
        <rdfs:subPropertyOf rdf:resource="http://www.owl-ontologies.com/Ontology1198670863.owl#OWLDataProperty_00000000000000000000"/>
        <rdfs:domain rdf:resource="http://www.owl-ontologies.com/Ontology1198670863.owl#OWLClass_00000000000000000043"/>
        <rdfs:range rdf:resource="http://www.w3.org/2001/XMLSchema#string"/>
        <rdfs:label xml:lang="pl">PenTestDescription</rdfs:label>
    </owl:DatatypeProperty>
    


    <!-- http://www.owl-ontologies.com/Ontology1198670863.owl#OWLDataProperty_00000000000000000040 -->

    <owl:DatatypeProperty rdf:about="http://www.owl-ontologies.com/Ontology1198670863.owl#OWLDataProperty_00000000000000000040">
        <rdfs:subPropertyOf rdf:resource="http://www.owl-ontologies.com/Ontology1198670863.owl#OWLDataProperty_00000000000000000000"/>
        <rdfs:domain rdf:resource="http://www.owl-ontologies.com/Ontology1198670863.owl#OWLClass_00000000000000000043"/>
        <rdfs:range rdf:resource="http://www.w3.org/2001/XMLSchema#string"/>
        <rdfs:label xml:lang="pl">Method</rdfs:label>
    </owl:DatatypeProperty>
    


    <!-- http://www.owl-ontologies.com/Ontology1198670863.owl#OWLDataProperty_00000000000000000041 -->

    <owl:DatatypeProperty rdf:about="http://www.owl-ontologies.com/Ontology1198670863.owl#OWLDataProperty_00000000000000000041">
        <rdfs:subPropertyOf rdf:resource="http://www.owl-ontologies.com/Ontology1198670863.owl#OWLDataProperty_00000000000000000000"/>
        <rdfs:domain rdf:resource="http://www.owl-ontologies.com/Ontology1198670863.owl#OWLClass_00000000000000000043"/>
        <rdfs:range rdf:resource="http://www.w3.org/2001/XMLSchema#string"/>
        <rdfs:label xml:lang="pl">Tool</rdfs:label>
    </owl:DatatypeProperty>
    


    <!-- http://www.owl-ontologies.com/Ontology1198670863.owl#OWLDataProperty_00000000000000000042 -->

    <owl:DatatypeProperty rdf:about="http://www.owl-ontologies.com/Ontology1198670863.owl#OWLDataProperty_00000000000000000042">
        <rdfs:subPropertyOf rdf:resource="http://www.owl-ontologies.com/Ontology1198670863.owl#OWLDataProperty_00000000000000000000"/>
        <rdfs:domain rdf:resource="http://www.owl-ontologies.com/Ontology1198670863.owl#OWLClass_00000000000000000043"/>
        <rdfs:range rdf:resource="http://www.w3.org/2001/XMLSchema#string"/>
        <rdfs:label xml:lang="pl">Prerequisites</rdfs:label>
    </owl:DatatypeProperty>
    


    <!-- http://www.owl-ontologies.com/Ontology1198670863.owl#OWLDataProperty_00000000000000000043 -->

    <owl:DatatypeProperty rdf:about="http://www.owl-ontologies.com/Ontology1198670863.owl#OWLDataProperty_00000000000000000043">
        <rdfs:subPropertyOf rdf:resource="http://www.owl-ontologies.com/Ontology1198670863.owl#OWLDataProperty_00000000000000000000"/>
        <rdfs:domain rdf:resource="http://www.owl-ontologies.com/Ontology1198670863.owl#OWLClass_00000000000000000043"/>
        <rdfs:range rdf:resource="http://www.w3.org/2001/XMLSchema#string"/>
        <rdfs:label xml:lang="pl">TestProcedure</rdfs:label>
    </owl:DatatypeProperty>
    


    <!-- http://www.owl-ontologies.com/Ontology1198670863.owl#OWLDataProperty_00000000000000000044 -->

    <owl:DatatypeProperty rdf:about="http://www.owl-ontologies.com/Ontology1198670863.owl#OWLDataProperty_00000000000000000044">
        <rdfs:subPropertyOf rdf:resource="http://www.owl-ontologies.com/Ontology1198670863.owl#OWLDataProperty_00000000000000000000"/>
        <rdfs:domain rdf:resource="http://www.owl-ontologies.com/Ontology1198670863.owl#OWLClass_00000000000000000043"/>
        <rdfs:range rdf:resource="http://www.w3.org/2001/XMLSchema#string"/>
        <rdfs:label xml:lang="pl">TestDocumentation</rdfs:label>
    </owl:DatatypeProperty>
    


    <!-- http://www.owl-ontologies.com/Ontology1198670863.owl#OWLDataProperty_00000000000000000045 -->

    <owl:DatatypeProperty rdf:about="http://www.owl-ontologies.com/Ontology1198670863.owl#OWLDataProperty_00000000000000000045">
        <rdfs:subPropertyOf rdf:resource="http://www.owl-ontologies.com/Ontology1198670863.owl#OWLDataProperty_00000000000000000000"/>
        <rdfs:domain rdf:resource="http://www.owl-ontologies.com/Ontology1198670863.owl#OWLClass_00000000000000000043"/>
        <rdfs:range rdf:resource="http://www.w3.org/2001/XMLSchema#string"/>
        <rdfs:label xml:lang="pl">ExpectedResult</rdfs:label>
    </owl:DatatypeProperty>
    


    <!-- http://www.owl-ontologies.com/Ontology1198670863.owl#OWLDataProperty_00000000000000000046 -->

    <owl:DatatypeProperty rdf:about="http://www.owl-ontologies.com/Ontology1198670863.owl#OWLDataProperty_00000000000000000046">
        <rdfs:subPropertyOf rdf:resource="http://www.owl-ontologies.com/Ontology1198670863.owl#OWLDataProperty_00000000000000000021"/>
        <rdfs:domain rdf:resource="http://www.owl-ontologies.com/Ontology1198670863.owl#OWLClass_00000000000000000088"/>
        <rdfs:range rdf:resource="http://www.w3.org/2001/XMLSchema#string"/>
        <rdfs:label xml:lang="pl">comments</rdfs:label>
    </owl:DatatypeProperty>
    


    <!-- http://www.owl-ontologies.com/Ontology1198670863.owl#OWLDataProperty_00000000000000000047 -->

    <owl:DatatypeProperty rdf:about="http://www.owl-ontologies.com/Ontology1198670863.owl#OWLDataProperty_00000000000000000047">
        <rdfs:subPropertyOf rdf:resource="http://www.owl-ontologies.com/Ontology1198670863.owl#datatype4SARs"/>
        <rdfs:label xml:lang="pl">hasWorkUnit</rdfs:label>
    </owl:DatatypeProperty>
    


    <!-- http://www.owl-ontologies.com/Ontology1198670863.owl#OWLDataProperty_00000000000000000052 -->

    <owl:DatatypeProperty rdf:about="http://www.owl-ontologies.com/Ontology1198670863.owl#OWLDataProperty_00000000000000000052">
        <rdfs:subPropertyOf rdf:resource="http://www.owl-ontologies.com/Ontology1198670863.owl#OWLDataProperty_00000000000000000000"/>
        <rdfs:label xml:lang="pl">ExtVulnerabID</rdfs:label>
    </owl:DatatypeProperty>
    


    <!-- http://www.owl-ontologies.com/Ontology1198670863.owl#OWLDataProperty_00000000000000000053 -->

    <owl:DatatypeProperty rdf:about="http://www.owl-ontologies.com/Ontology1198670863.owl#OWLDataProperty_00000000000000000053">
        <rdfs:subPropertyOf rdf:resource="http://www.owl-ontologies.com/Ontology1198670863.owl#OWLDataProperty_00000000000000000000"/>
        <rdfs:label xml:lang="pl">VulnerabDescription</rdfs:label>
    </owl:DatatypeProperty>
    


    <!-- http://www.owl-ontologies.com/Ontology1198670863.owl#OWLDataProperty_00000000000000000054 -->

    <owl:DatatypeProperty rdf:about="http://www.owl-ontologies.com/Ontology1198670863.owl#OWLDataProperty_00000000000000000054">
        <rdfs:subPropertyOf rdf:resource="http://www.owl-ontologies.com/Ontology1198670863.owl#OWLDataProperty_00000000000000000000"/>
        <rdfs:label xml:lang="pl">VulnerabProvenance</rdfs:label>
    </owl:DatatypeProperty>
    


    <!-- http://www.owl-ontologies.com/Ontology1198670863.owl#OWLDataProperty_00000000000000000055 -->

    <owl:DatatypeProperty rdf:about="http://www.owl-ontologies.com/Ontology1198670863.owl#OWLDataProperty_00000000000000000055">
        <rdfs:subPropertyOf rdf:resource="http://www.owl-ontologies.com/Ontology1198670863.owl#OWLDataProperty_00000000000000000000"/>
        <rdfs:label xml:lang="pl">AttackTheater</rdfs:label>
    </owl:DatatypeProperty>
    


    <!-- http://www.owl-ontologies.com/Ontology1198670863.owl#OWLDataProperty_00000000000000000056 -->

    <owl:DatatypeProperty rdf:about="http://www.owl-ontologies.com/Ontology1198670863.owl#OWLDataProperty_00000000000000000056">
        <rdfs:subPropertyOf rdf:resource="http://www.owl-ontologies.com/Ontology1198670863.owl#OWLDataProperty_00000000000000000000"/>
        <rdfs:label xml:lang="pl">EngineeringMethod</rdfs:label>
    </owl:DatatypeProperty>
    


    <!-- http://www.owl-ontologies.com/Ontology1198670863.owl#OWLDataProperty_00000000000000000057 -->

    <owl:DatatypeProperty rdf:about="http://www.owl-ontologies.com/Ontology1198670863.owl#OWLDataProperty_00000000000000000057">
        <rdfs:subPropertyOf rdf:resource="http://www.owl-ontologies.com/Ontology1198670863.owl#OWLDataProperty_00000000000000000000"/>
        <rdfs:label xml:lang="pl">VulnerabContext</rdfs:label>
    </owl:DatatypeProperty>
    


    <!-- http://www.owl-ontologies.com/Ontology1198670863.owl#OWLDataProperty_00000000000000000058 -->

    <owl:DatatypeProperty rdf:about="http://www.owl-ontologies.com/Ontology1198670863.owl#OWLDataProperty_00000000000000000058">
        <rdfs:subPropertyOf rdf:resource="http://www.owl-ontologies.com/Ontology1198670863.owl#OWLDataProperty_00000000000000000000"/>
        <rdfs:label xml:lang="pl">VulnerabilityScore</rdfs:label>
    </owl:DatatypeProperty>
    


    <!-- http://www.owl-ontologies.com/Ontology1198670863.owl#OWLDataProperty_00000000000000000059 -->

    <owl:DatatypeProperty rdf:about="http://www.owl-ontologies.com/Ontology1198670863.owl#OWLDataProperty_00000000000000000059">
        <rdfs:subPropertyOf rdf:resource="http://www.owl-ontologies.com/Ontology1198670863.owl#OWLDataProperty_00000000000000000000"/>
        <rdfs:label xml:lang="pl">CEMreference</rdfs:label>
    </owl:DatatypeProperty>
    


    <!-- http://www.owl-ontologies.com/Ontology1198670863.owl#PP_PackageClaims -->

    <owl:DatatypeProperty rdf:about="http://www.owl-ontologies.com/Ontology1198670863.owl#PP_PackageClaims">
        <rdfs:subPropertyOf rdf:resource="http://www.owl-ontologies.com/Ontology1198670863.owl#datatype4ST_PP"/>
        <rdfs:domain rdf:resource="http://www.owl-ontologies.com/Ontology1198670863.owl#ConfClaims"/>
        <rdfs:range rdf:resource="http://www.w3.org/2001/XMLSchema#string"/>
    </owl:DatatypeProperty>
    


    <!-- http://www.owl-ontologies.com/Ontology1198670863.owl#PPintroduction -->

    <owl:DatatypeProperty rdf:about="http://www.owl-ontologies.com/Ontology1198670863.owl#PPintroduction">
        <rdfs:subPropertyOf rdf:resource="http://www.owl-ontologies.com/Ontology1198670863.owl#datatype4ST_PP"/>
        <rdf:type rdf:resource="http://www.w3.org/2002/07/owl#FunctionalProperty"/>
        <rdfs:domain rdf:resource="http://www.owl-ontologies.com/Ontology1198670863.owl#PPIntroduction"/>
        <rdfs:range rdf:resource="http://www.w3.org/2001/XMLSchema#string"/>
    </owl:DatatypeProperty>
    


    <!-- http://www.owl-ontologies.com/Ontology1198670863.owl#PPreference -->

    <owl:DatatypeProperty rdf:about="http://www.owl-ontologies.com/Ontology1198670863.owl#PPreference">
        <rdfs:subPropertyOf rdf:resource="http://www.owl-ontologies.com/Ontology1198670863.owl#datatype4ST_PP"/>
        <rdf:type rdf:resource="http://www.w3.org/2002/07/owl#FunctionalProperty"/>
        <rdfs:domain rdf:resource="http://www.owl-ontologies.com/Ontology1198670863.owl#PPIntroduction"/>
        <rdfs:range rdf:resource="http://www.w3.org/2001/XMLSchema#string"/>
    </owl:DatatypeProperty>
    


    <!-- http://www.owl-ontologies.com/Ontology1198670863.owl#SOdescription -->

    <owl:DatatypeProperty rdf:about="http://www.owl-ontologies.com/Ontology1198670863.owl#SOdescription">
        <rdfs:subPropertyOf rdf:resource="http://www.owl-ontologies.com/Ontology1198670863.owl#datatype4ST_PP"/>
        <rdf:type rdf:resource="http://www.w3.org/2002/07/owl#FunctionalProperty"/>
        <rdfs:domain rdf:resource="http://www.owl-ontologies.com/Ontology1198670863.owl#SecObjectives"/>
        <rdfs:range rdf:resource="http://www.w3.org/2001/XMLSchema#string"/>
    </owl:DatatypeProperty>
    


    <!-- http://www.owl-ontologies.com/Ontology1198670863.owl#SPDdescription -->

    <owl:DatatypeProperty rdf:about="http://www.owl-ontologies.com/Ontology1198670863.owl#SPDdescription">
        <rdfs:subPropertyOf rdf:resource="http://www.owl-ontologies.com/Ontology1198670863.owl#datatype4ST_PP"/>
        <rdf:type rdf:resource="http://www.w3.org/2002/07/owl#FunctionalProperty"/>
        <rdfs:domain rdf:resource="http://www.owl-ontologies.com/Ontology1198670863.owl#SecProblemDef"/>
        <rdfs:range rdf:resource="http://www.w3.org/2001/XMLSchema#string"/>
    </owl:DatatypeProperty>
    


    <!-- http://www.owl-ontologies.com/Ontology1198670863.owl#STintroduction -->

    <owl:DatatypeProperty rdf:about="http://www.owl-ontologies.com/Ontology1198670863.owl#STintroduction">
        <rdfs:subPropertyOf rdf:resource="http://www.owl-ontologies.com/Ontology1198670863.owl#datatype4ST_PP"/>
        <rdf:type rdf:resource="http://www.w3.org/2002/07/owl#FunctionalProperty"/>
        <rdfs:domain rdf:resource="http://www.owl-ontologies.com/Ontology1198670863.owl#STIntroduction"/>
        <rdfs:range rdf:resource="http://www.w3.org/2001/XMLSchema#string"/>
    </owl:DatatypeProperty>
    


    <!-- http://www.owl-ontologies.com/Ontology1198670863.owl#STreference -->

    <owl:DatatypeProperty rdf:about="http://www.owl-ontologies.com/Ontology1198670863.owl#STreference">
        <rdfs:subPropertyOf rdf:resource="http://www.owl-ontologies.com/Ontology1198670863.owl#datatype4ST_PP"/>
        <rdf:type rdf:resource="http://www.w3.org/2002/07/owl#FunctionalProperty"/>
        <rdfs:domain rdf:resource="http://www.owl-ontologies.com/Ontology1198670863.owl#STIntroduction"/>
        <rdfs:range rdf:resource="http://www.w3.org/2001/XMLSchema#string"/>
    </owl:DatatypeProperty>
    


    <!-- http://www.owl-ontologies.com/Ontology1198670863.owl#SecAssurReqs -->

    <owl:DatatypeProperty rdf:about="http://www.owl-ontologies.com/Ontology1198670863.owl#SecAssurReqs">
        <rdfs:subPropertyOf rdf:resource="http://www.owl-ontologies.com/Ontology1198670863.owl#datatype4ST_PP"/>
        <rdfs:domain rdf:resource="http://www.owl-ontologies.com/Ontology1198670863.owl#SecRequirem"/>
        <rdfs:range rdf:resource="http://www.w3.org/2001/XMLSchema#string"/>
    </owl:DatatypeProperty>
    


    <!-- http://www.owl-ontologies.com/Ontology1198670863.owl#SecFuncReqs -->

    <owl:DatatypeProperty rdf:about="http://www.owl-ontologies.com/Ontology1198670863.owl#SecFuncReqs">
        <rdfs:subPropertyOf rdf:resource="http://www.owl-ontologies.com/Ontology1198670863.owl#datatype4ST_PP"/>
        <rdfs:domain rdf:resource="http://www.owl-ontologies.com/Ontology1198670863.owl#SecRequirem"/>
        <rdfs:range rdf:resource="http://www.w3.org/2001/XMLSchema#string"/>
    </owl:DatatypeProperty>
    


    <!-- http://www.owl-ontologies.com/Ontology1198670863.owl#SecObjRationale -->

    <owl:DatatypeProperty rdf:about="http://www.owl-ontologies.com/Ontology1198670863.owl#SecObjRationale">
        <rdfs:subPropertyOf rdf:resource="http://www.owl-ontologies.com/Ontology1198670863.owl#datatype4ST_PP"/>
        <rdfs:domain rdf:resource="http://www.owl-ontologies.com/Ontology1198670863.owl#SecObjectives"/>
        <rdfs:range rdf:resource="http://www.w3.org/2001/XMLSchema#string"/>
    </owl:DatatypeProperty>
    


    <!-- http://www.owl-ontologies.com/Ontology1198670863.owl#SecReqDescription -->

    <owl:DatatypeProperty rdf:about="http://www.owl-ontologies.com/Ontology1198670863.owl#SecReqDescription">
        <rdfs:subPropertyOf rdf:resource="http://www.owl-ontologies.com/Ontology1198670863.owl#datatype4ST_PP"/>
        <rdf:type rdf:resource="http://www.w3.org/2002/07/owl#FunctionalProperty"/>
        <rdfs:domain rdf:resource="http://www.owl-ontologies.com/Ontology1198670863.owl#SecRequirem"/>
        <rdfs:range rdf:resource="http://www.w3.org/2001/XMLSchema#string"/>
    </owl:DatatypeProperty>
    


    <!-- http://www.owl-ontologies.com/Ontology1198670863.owl#SecReqsRationale -->

    <owl:DatatypeProperty rdf:about="http://www.owl-ontologies.com/Ontology1198670863.owl#SecReqsRationale">
        <rdfs:subPropertyOf rdf:resource="http://www.owl-ontologies.com/Ontology1198670863.owl#datatype4ST_PP"/>
        <rdfs:domain rdf:resource="http://www.owl-ontologies.com/Ontology1198670863.owl#SecRequirem"/>
        <rdfs:range rdf:resource="http://www.w3.org/2001/XMLSchema#string"/>
    </owl:DatatypeProperty>
    


    <!-- http://www.owl-ontologies.com/Ontology1198670863.owl#TOEdescription -->

    <owl:DatatypeProperty rdf:about="http://www.owl-ontologies.com/Ontology1198670863.owl#TOEdescription">
        <rdfs:subPropertyOf rdf:resource="http://www.owl-ontologies.com/Ontology1198670863.owl#datatype4ST_PP"/>
        <rdf:type rdf:resource="http://www.w3.org/2002/07/owl#FunctionalProperty"/>
        <rdfs:domain rdf:resource="http://www.owl-ontologies.com/Ontology1198670863.owl#STIntroduction"/>
        <rdfs:range rdf:resource="http://www.w3.org/2001/XMLSchema#string"/>
    </owl:DatatypeProperty>
    


    <!-- http://www.owl-ontologies.com/Ontology1198670863.owl#TOEdescription_LogicalScopeOfTOE -->

    <owl:DatatypeProperty rdf:about="http://www.owl-ontologies.com/Ontology1198670863.owl#TOEdescription_LogicalScopeOfTOE">
        <rdfs:subPropertyOf rdf:resource="http://www.owl-ontologies.com/Ontology1198670863.owl#datatype4ST_PP"/>
        <rdfs:domain rdf:resource="http://www.owl-ontologies.com/Ontology1198670863.owl#STIntroduction"/>
        <rdfs:range rdf:resource="http://www.w3.org/2001/XMLSchema#string"/>
    </owl:DatatypeProperty>
    


    <!-- http://www.owl-ontologies.com/Ontology1198670863.owl#TOEdescription_PhysicalScopeOfTOE -->

    <owl:DatatypeProperty rdf:about="http://www.owl-ontologies.com/Ontology1198670863.owl#TOEdescription_PhysicalScopeOfTOE">
        <rdfs:subPropertyOf rdf:resource="http://www.owl-ontologies.com/Ontology1198670863.owl#datatype4ST_PP"/>
        <rdfs:domain rdf:resource="http://www.owl-ontologies.com/Ontology1198670863.owl#STIntroduction"/>
        <rdfs:range rdf:resource="http://www.w3.org/2001/XMLSchema#string"/>
    </owl:DatatypeProperty>
    


    <!-- http://www.owl-ontologies.com/Ontology1198670863.owl#TOEoverview -->

    <owl:DatatypeProperty rdf:about="http://www.owl-ontologies.com/Ontology1198670863.owl#TOEoverview">
        <rdfs:subPropertyOf rdf:resource="http://www.owl-ontologies.com/Ontology1198670863.owl#datatype4ST_PP"/>
        <rdf:type rdf:resource="http://www.w3.org/2002/07/owl#FunctionalProperty"/>
        <rdfs:domain>
            <owl:Class>
                <owl:unionOf rdf:parseType="Collection">
                    <rdf:Description rdf:about="http://www.owl-ontologies.com/Ontology1198670863.owl#PPIntroduction"/>
                    <rdf:Description rdf:about="http://www.owl-ontologies.com/Ontology1198670863.owl#STIntroduction"/>
                </owl:unionOf>
            </owl:Class>
        </rdfs:domain>
        <rdfs:range rdf:resource="http://www.w3.org/2001/XMLSchema#string"/>
    </owl:DatatypeProperty>
    


    <!-- http://www.owl-ontologies.com/Ontology1198670863.owl#TOEoverview_Required_nonTOE_HW_SW_FW -->

    <owl:DatatypeProperty rdf:about="http://www.owl-ontologies.com/Ontology1198670863.owl#TOEoverview_Required_nonTOE_HW_SW_FW">
        <rdfs:subPropertyOf rdf:resource="http://www.owl-ontologies.com/Ontology1198670863.owl#datatype4ST_PP"/>
        <rdfs:domain>
            <owl:Class>
                <owl:unionOf rdf:parseType="Collection">
                    <rdf:Description rdf:about="http://www.owl-ontologies.com/Ontology1198670863.owl#PPIntroduction"/>
                    <rdf:Description rdf:about="http://www.owl-ontologies.com/Ontology1198670863.owl#STIntroduction"/>
                </owl:unionOf>
            </owl:Class>
        </rdfs:domain>
        <rdfs:range rdf:resource="http://www.w3.org/2001/XMLSchema#string"/>
    </owl:DatatypeProperty>
    


    <!-- http://www.owl-ontologies.com/Ontology1198670863.owl#TOEoverview_TOEtype -->

    <owl:DatatypeProperty rdf:about="http://www.owl-ontologies.com/Ontology1198670863.owl#TOEoverview_TOEtype">
        <rdfs:subPropertyOf rdf:resource="http://www.owl-ontologies.com/Ontology1198670863.owl#datatype4ST_PP"/>
        <rdfs:domain>
            <owl:Class>
                <owl:unionOf rdf:parseType="Collection">
                    <rdf:Description rdf:about="http://www.owl-ontologies.com/Ontology1198670863.owl#PPIntroduction"/>
                    <rdf:Description rdf:about="http://www.owl-ontologies.com/Ontology1198670863.owl#STIntroduction"/>
                </owl:unionOf>
            </owl:Class>
        </rdfs:domain>
        <rdfs:range rdf:resource="http://www.w3.org/2001/XMLSchema#string"/>
    </owl:DatatypeProperty>
    


    <!-- http://www.owl-ontologies.com/Ontology1198670863.owl#TOEoverview_Usage_MajorSecFeature -->

    <owl:DatatypeProperty rdf:about="http://www.owl-ontologies.com/Ontology1198670863.owl#TOEoverview_Usage_MajorSecFeature">
        <rdfs:subPropertyOf rdf:resource="http://www.owl-ontologies.com/Ontology1198670863.owl#datatype4ST_PP"/>
        <rdfs:domain>
            <owl:Class>
                <owl:unionOf rdf:parseType="Collection">
                    <rdf:Description rdf:about="http://www.owl-ontologies.com/Ontology1198670863.owl#PPIntroduction"/>
                    <rdf:Description rdf:about="http://www.owl-ontologies.com/Ontology1198670863.owl#STIntroduction"/>
                </owl:unionOf>
            </owl:Class>
        </rdfs:domain>
        <rdfs:range rdf:resource="http://www.w3.org/2001/XMLSchema#string"/>
    </owl:DatatypeProperty>
    


    <!-- http://www.owl-ontologies.com/Ontology1198670863.owl#TOEreference -->

    <owl:DatatypeProperty rdf:about="http://www.owl-ontologies.com/Ontology1198670863.owl#TOEreference">
        <rdfs:subPropertyOf rdf:resource="http://www.owl-ontologies.com/Ontology1198670863.owl#datatype4ST_PP"/>
        <rdf:type rdf:resource="http://www.w3.org/2002/07/owl#FunctionalProperty"/>
        <rdfs:domain rdf:resource="http://www.owl-ontologies.com/Ontology1198670863.owl#STIntroduction"/>
        <rdfs:range rdf:resource="http://www.w3.org/2001/XMLSchema#string"/>
    </owl:DatatypeProperty>
    


    <!-- http://www.owl-ontologies.com/Ontology1198670863.owl#TOEsummarySpecRefinem -->

    <owl:DatatypeProperty rdf:about="http://www.owl-ontologies.com/Ontology1198670863.owl#TOEsummarySpecRefinem">
        <rdfs:subPropertyOf rdf:resource="http://www.owl-ontologies.com/Ontology1198670863.owl#datatype4ST_PP"/>
        <rdfs:domain>
            <owl:Class>
                <owl:unionOf rdf:parseType="Collection">
                    <rdf:Description rdf:about="http://www.owl-ontologies.com/Ontology1198670863.owl#SecFuncGroup"/>
                    <rdf:Description rdf:about="http://www.owl-ontologies.com/Ontology1198670863.owl#TSS_TOESumSpec"/>
                </owl:unionOf>
            </owl:Class>
        </rdfs:domain>
        <rdfs:range rdf:resource="http://www.w3.org/2001/XMLSchema#string"/>
    </owl:DatatypeProperty>
    


    <!-- http://www.owl-ontologies.com/Ontology1198670863.owl#assetsRefinem -->

    <owl:DatatypeProperty rdf:about="http://www.owl-ontologies.com/Ontology1198670863.owl#assetsRefinem">
        <rdfs:subPropertyOf rdf:resource="http://www.owl-ontologies.com/Ontology1198670863.owl#datatype4ST_PP"/>
        <rdfs:domain rdf:resource="http://www.owl-ontologies.com/Ontology1198670863.owl#SecProblemDef"/>
        <rdfs:range rdf:resource="http://www.w3.org/2001/XMLSchema#string"/>
    </owl:DatatypeProperty>
    


    <!-- http://www.owl-ontologies.com/Ontology1198670863.owl#assumptionsRefinem -->

    <owl:DatatypeProperty rdf:about="http://www.owl-ontologies.com/Ontology1198670863.owl#assumptionsRefinem">
        <rdfs:subPropertyOf rdf:resource="http://www.owl-ontologies.com/Ontology1198670863.owl#datatype4ST_PP"/>
        <rdfs:domain rdf:resource="http://www.owl-ontologies.com/Ontology1198670863.owl#SecProblemDef"/>
        <rdfs:range rdf:resource="http://www.w3.org/2001/XMLSchema#string"/>
    </owl:DatatypeProperty>
    


    <!-- http://www.owl-ontologies.com/Ontology1198670863.owl#audit -->

    <owl:DatatypeProperty rdf:about="http://www.owl-ontologies.com/Ontology1198670863.owl#audit">
        <rdfs:subPropertyOf rdf:resource="http://www.owl-ontologies.com/Ontology1198670863.owl#datatype4SFRs"/>
        <rdfs:domain rdf:resource="http://www.owl-ontologies.com/Ontology1198670863.owl#SFRComponent"/>
        <rdfs:range rdf:resource="http://www.w3.org/2001/XMLSchema#string"/>
    </owl:DatatypeProperty>
    


    <!-- http://www.owl-ontologies.com/Ontology1198670863.owl#classIntroduction -->

    <owl:DatatypeProperty rdf:about="http://www.owl-ontologies.com/Ontology1198670863.owl#classIntroduction">
        <rdfs:subPropertyOf rdf:resource="http://www.owl-ontologies.com/Ontology1198670863.owl#datatype4CCReqs"/>
        <rdf:type rdf:resource="http://www.w3.org/2002/07/owl#FunctionalProperty"/>
        <rdfs:domain rdf:resource="http://www.owl-ontologies.com/Ontology1198670863.owl#CCSecComponent"/>
        <rdfs:range rdf:resource="http://www.w3.org/2001/XMLSchema#string"/>
    </owl:DatatypeProperty>
    


    <!-- http://www.owl-ontologies.com/Ontology1198670863.owl#className -->

    <owl:DatatypeProperty rdf:about="http://www.owl-ontologies.com/Ontology1198670863.owl#className">
        <rdfs:subPropertyOf rdf:resource="http://www.owl-ontologies.com/Ontology1198670863.owl#datatype4CCReqs"/>
        <rdf:type rdf:resource="http://www.w3.org/2002/07/owl#FunctionalProperty"/>
        <rdfs:domain rdf:resource="http://www.owl-ontologies.com/Ontology1198670863.owl#CCSecComponent"/>
        <rdfs:range rdf:resource="http://www.w3.org/2001/XMLSchema#string"/>
    </owl:DatatypeProperty>
    


    <!-- http://www.owl-ontologies.com/Ontology1198670863.owl#componentDescription -->

    <owl:DatatypeProperty rdf:about="http://www.owl-ontologies.com/Ontology1198670863.owl#componentDescription">
        <rdfs:subPropertyOf rdf:resource="http://www.owl-ontologies.com/Ontology1198670863.owl#datatype4CCReqs"/>
        <rdf:type rdf:resource="http://www.w3.org/2002/07/owl#FunctionalProperty"/>
        <rdfs:domain rdf:resource="http://www.owl-ontologies.com/Ontology1198670863.owl#CCSecComponent"/>
        <rdfs:range rdf:resource="http://www.w3.org/2001/XMLSchema#string"/>
    </owl:DatatypeProperty>
    


    <!-- http://www.owl-ontologies.com/Ontology1198670863.owl#componentLeveling -->

    <owl:DatatypeProperty rdf:about="http://www.owl-ontologies.com/Ontology1198670863.owl#componentLeveling">
        <rdfs:subPropertyOf rdf:resource="http://www.owl-ontologies.com/Ontology1198670863.owl#datatype4CCReqs"/>
        <rdfs:domain rdf:resource="http://www.owl-ontologies.com/Ontology1198670863.owl#CCSecComponent"/>
        <rdfs:range rdf:resource="http://www.w3.org/2001/XMLSchema#string"/>
    </owl:DatatypeProperty>
    


    <!-- http://www.owl-ontologies.com/Ontology1198670863.owl#confRationale -->

    <owl:DatatypeProperty rdf:about="http://www.owl-ontologies.com/Ontology1198670863.owl#confRationale">
        <rdfs:subPropertyOf rdf:resource="http://www.owl-ontologies.com/Ontology1198670863.owl#datatype4ST_PP"/>
        <rdf:type rdf:resource="http://www.w3.org/2002/07/owl#FunctionalProperty"/>
        <rdfs:domain rdf:resource="http://www.owl-ontologies.com/Ontology1198670863.owl#ConfClaims"/>
        <rdfs:range rdf:resource="http://www.w3.org/2001/XMLSchema#string"/>
    </owl:DatatypeProperty>
    


    <!-- http://www.owl-ontologies.com/Ontology1198670863.owl#confStatem4PPonly -->

    <owl:DatatypeProperty rdf:about="http://www.owl-ontologies.com/Ontology1198670863.owl#confStatem4PPonly">
        <rdfs:subPropertyOf rdf:resource="http://www.owl-ontologies.com/Ontology1198670863.owl#datatype4ST_PP"/>
        <rdf:type rdf:resource="http://www.w3.org/2002/07/owl#FunctionalProperty"/>
        <rdfs:domain rdf:resource="http://www.owl-ontologies.com/Ontology1198670863.owl#ConfClaims"/>
        <rdfs:range rdf:resource="http://www.w3.org/2001/XMLSchema#string"/>
    </owl:DatatypeProperty>
    


    <!-- http://www.owl-ontologies.com/Ontology1198670863.owl#conformClaims -->

    <owl:DatatypeProperty rdf:about="http://www.owl-ontologies.com/Ontology1198670863.owl#conformClaims">
        <rdfs:subPropertyOf rdf:resource="http://www.owl-ontologies.com/Ontology1198670863.owl#datatype4ST_PP"/>
        <rdf:type rdf:resource="http://www.w3.org/2002/07/owl#FunctionalProperty"/>
        <rdfs:domain rdf:resource="http://www.owl-ontologies.com/Ontology1198670863.owl#ConfClaims"/>
        <rdfs:range rdf:resource="http://www.w3.org/2001/XMLSchema#string"/>
    </owl:DatatypeProperty>
    


    <!-- http://www.owl-ontologies.com/Ontology1198670863.owl#datatype4CCReqs -->

    <owl:DatatypeProperty rdf:about="http://www.owl-ontologies.com/Ontology1198670863.owl#datatype4CCReqs"/>
    


    <!-- http://www.owl-ontologies.com/Ontology1198670863.owl#datatype4Evidences -->

    <owl:DatatypeProperty rdf:about="http://www.owl-ontologies.com/Ontology1198670863.owl#datatype4Evidences"/>
    


    <!-- http://www.owl-ontologies.com/Ontology1198670863.owl#datatype4SARs -->

    <owl:DatatypeProperty rdf:about="http://www.owl-ontologies.com/Ontology1198670863.owl#datatype4SARs"/>
    


    <!-- http://www.owl-ontologies.com/Ontology1198670863.owl#datatype4SFRs -->

    <owl:DatatypeProperty rdf:about="http://www.owl-ontologies.com/Ontology1198670863.owl#datatype4SFRs"/>
    


    <!-- http://www.owl-ontologies.com/Ontology1198670863.owl#datatype4ST_PP -->

    <owl:DatatypeProperty rdf:about="http://www.owl-ontologies.com/Ontology1198670863.owl#datatype4ST_PP"/>
    


    <!-- http://www.owl-ontologies.com/Ontology1198670863.owl#datatype4SecObjectives -->

    <owl:DatatypeProperty rdf:about="http://www.owl-ontologies.com/Ontology1198670863.owl#datatype4SecObjectives"/>
    


    <!-- http://www.owl-ontologies.com/Ontology1198670863.owl#datatype4Threats -->

    <owl:DatatypeProperty rdf:about="http://www.owl-ontologies.com/Ontology1198670863.owl#datatype4Threats"/>
    


    <!-- http://www.owl-ontologies.com/Ontology1198670863.owl#exploitedVulnerability -->

    <owl:DatatypeProperty rdf:about="http://www.owl-ontologies.com/Ontology1198670863.owl#exploitedVulnerability">
        <rdfs:subPropertyOf rdf:resource="http://www.owl-ontologies.com/Ontology1198670863.owl#datatype4Threats"/>
        <rdfs:domain rdf:resource="http://www.owl-ontologies.com/Ontology1198670863.owl#TgrGeneric"/>
        <rdfs:range rdf:resource="http://www.w3.org/2001/XMLSchema#string"/>
    </owl:DatatypeProperty>
    


    <!-- http://www.owl-ontologies.com/Ontology1198670863.owl#extCompDef -->

    <owl:DatatypeProperty rdf:about="http://www.owl-ontologies.com/Ontology1198670863.owl#extCompDef">
        <rdfs:subPropertyOf rdf:resource="http://www.owl-ontologies.com/Ontology1198670863.owl#datatype4ST_PP"/>
        <rdfs:domain rdf:resource="http://www.owl-ontologies.com/Ontology1198670863.owl#ExtCompDef"/>
        <rdfs:range rdf:resource="http://www.w3.org/2001/XMLSchema#string"/>
    </owl:DatatypeProperty>
    


    <!-- http://www.owl-ontologies.com/Ontology1198670863.owl#familyAppNotes -->

    <owl:DatatypeProperty rdf:about="http://www.owl-ontologies.com/Ontology1198670863.owl#familyAppNotes">
        <rdfs:subPropertyOf rdf:resource="http://www.owl-ontologies.com/Ontology1198670863.owl#datatype4SARs"/>
        <rdf:type rdf:resource="http://www.w3.org/2002/07/owl#FunctionalProperty"/>
        <rdfs:domain rdf:resource="http://www.owl-ontologies.com/Ontology1198670863.owl#SARComponent"/>
        <rdfs:range rdf:resource="http://www.w3.org/2001/XMLSchema#string"/>
    </owl:DatatypeProperty>
    


    <!-- http://www.owl-ontologies.com/Ontology1198670863.owl#familyBehaviour -->

    <owl:DatatypeProperty rdf:about="http://www.owl-ontologies.com/Ontology1198670863.owl#familyBehaviour">
        <rdfs:subPropertyOf rdf:resource="http://www.owl-ontologies.com/Ontology1198670863.owl#datatype4SFRs"/>
        <rdfs:domain rdf:resource="http://www.owl-ontologies.com/Ontology1198670863.owl#SFRComponent"/>
        <rdfs:range rdf:resource="http://www.w3.org/2001/XMLSchema#string"/>
    </owl:DatatypeProperty>
    


    <!-- http://www.owl-ontologies.com/Ontology1198670863.owl#familyName -->

    <owl:DatatypeProperty rdf:about="http://www.owl-ontologies.com/Ontology1198670863.owl#familyName">
        <rdfs:subPropertyOf rdf:resource="http://www.owl-ontologies.com/Ontology1198670863.owl#datatype4CCReqs"/>
        <rdf:type rdf:resource="http://www.w3.org/2002/07/owl#FunctionalProperty"/>
        <rdfs:domain rdf:resource="http://www.owl-ontologies.com/Ontology1198670863.owl#CCSecComponent"/>
        <rdfs:range rdf:resource="http://www.w3.org/2001/XMLSchema#string"/>
    </owl:DatatypeProperty>
    


    <!-- http://www.owl-ontologies.com/Ontology1198670863.owl#familyObjectives -->

    <owl:DatatypeProperty rdf:about="http://www.owl-ontologies.com/Ontology1198670863.owl#familyObjectives">
        <rdfs:subPropertyOf rdf:resource="http://www.owl-ontologies.com/Ontology1198670863.owl#datatype4SARs"/>
        <rdf:type rdf:resource="http://www.w3.org/2002/07/owl#FunctionalProperty"/>
        <rdfs:domain rdf:resource="http://www.owl-ontologies.com/Ontology1198670863.owl#SARComponent"/>
        <rdfs:range rdf:resource="http://www.w3.org/2001/XMLSchema#string"/>
    </owl:DatatypeProperty>
    


    <!-- http://www.owl-ontologies.com/Ontology1198670863.owl#fileLocation -->

    <owl:DatatypeProperty rdf:about="http://www.owl-ontologies.com/Ontology1198670863.owl#fileLocation">
        <rdfs:subPropertyOf rdf:resource="http://www.owl-ontologies.com/Ontology1198670863.owl#datatype4Evidences"/>
        <rdf:type rdf:resource="http://www.w3.org/2002/07/owl#FunctionalProperty"/>
        <rdfs:domain>
            <owl:Class>
                <owl:unionOf rdf:parseType="Collection">
                    <rdf:Description rdf:about="http://www.owl-ontologies.com/Ontology1198670863.owl#EvidenceDoc"/>
                    <rdf:Description rdf:about="http://www.owl-ontologies.com/Ontology1198670863.owl#EvidenceGuide"/>
                    <rdf:Description rdf:about="http://www.owl-ontologies.com/Ontology1198670863.owl#EvidenceTemplate"/>
                    <rdf:Description rdf:about="http://www.owl-ontologies.com/Ontology1198670863.owl#FamilyEvidence"/>
                </owl:unionOf>
            </owl:Class>
        </rdfs:domain>
        <rdfs:range rdf:resource="http://www.w3.org/2001/XMLSchema#string"/>
    </owl:DatatypeProperty>
    


    <!-- http://www.owl-ontologies.com/Ontology1198670863.owl#fileName -->

    <owl:DatatypeProperty rdf:about="http://www.owl-ontologies.com/Ontology1198670863.owl#fileName">
        <rdfs:subPropertyOf rdf:resource="http://www.owl-ontologies.com/Ontology1198670863.owl#datatype4Evidences"/>
        <rdf:type rdf:resource="http://www.w3.org/2002/07/owl#FunctionalProperty"/>
        <rdfs:domain>
            <owl:Class>
                <owl:unionOf rdf:parseType="Collection">
                    <rdf:Description rdf:about="http://www.owl-ontologies.com/Ontology1198670863.owl#EvidenceDoc"/>
                    <rdf:Description rdf:about="http://www.owl-ontologies.com/Ontology1198670863.owl#EvidenceGuide"/>
                    <rdf:Description rdf:about="http://www.owl-ontologies.com/Ontology1198670863.owl#EvidenceTemplate"/>
                    <rdf:Description rdf:about="http://www.owl-ontologies.com/Ontology1198670863.owl#FamilyEvidence"/>
                </owl:unionOf>
            </owl:Class>
        </rdfs:domain>
        <rdfs:range rdf:resource="http://www.w3.org/2001/XMLSchema#string"/>
    </owl:DatatypeProperty>
    


    <!-- http://www.owl-ontologies.com/Ontology1198670863.owl#generalPurpose4Generics -->

    <owl:DatatypeProperty rdf:about="http://www.owl-ontologies.com/Ontology1198670863.owl#generalPurpose4Generics"/>
    


    <!-- http://www.owl-ontologies.com/Ontology1198670863.owl#hasAdvertAction -->

    <owl:DatatypeProperty rdf:about="http://www.owl-ontologies.com/Ontology1198670863.owl#hasAdvertAction">
        <rdfs:subPropertyOf rdf:resource="http://www.owl-ontologies.com/Ontology1198670863.owl#datatype4Threats"/>
        <rdf:type rdf:resource="http://www.w3.org/2002/07/owl#FunctionalProperty"/>
        <rdfs:domain rdf:resource="http://www.owl-ontologies.com/Ontology1198670863.owl#TgrGeneric"/>
        <rdfs:range rdf:resource="http://www.w3.org/2001/XMLSchema#string"/>
    </owl:DatatypeProperty>
    


    <!-- http://www.owl-ontologies.com/Ontology1198670863.owl#hasC-element -->

    <owl:DatatypeProperty rdf:about="http://www.owl-ontologies.com/Ontology1198670863.owl#hasC-element">
        <rdfs:subPropertyOf rdf:resource="http://www.owl-ontologies.com/Ontology1198670863.owl#datatype4SARs"/>
        <rdfs:domain rdf:resource="http://www.owl-ontologies.com/Ontology1198670863.owl#SARComponent"/>
        <rdfs:range rdf:resource="http://www.w3.org/2001/XMLSchema#string"/>
    </owl:DatatypeProperty>
    


    <!-- http://www.owl-ontologies.com/Ontology1198670863.owl#hasCharacter -->

    <owl:DatatypeProperty rdf:about="http://www.owl-ontologies.com/Ontology1198670863.owl#hasCharacter">
        <rdfs:subPropertyOf rdf:resource="http://www.owl-ontologies.com/Ontology1198670863.owl#datatype4SecObjectives"/>
        <rdf:type rdf:resource="http://www.w3.org/2002/07/owl#FunctionalProperty"/>
        <rdfs:domain rdf:resource="http://www.owl-ontologies.com/Ontology1198670863.owl#OgrGeneric"/>
        <rdfs:range>
            <rdfs:Datatype>
                <owl:oneOf>
                    <rdf:Description>
                        <rdf:type rdf:resource="http://www.w3.org/1999/02/22-rdf-syntax-ns#List"/>
                        <rdf:first rdf:datatype="http://www.w3.org/2001/XMLSchema#string">Corrective</rdf:first>
                        <rdf:rest>
                            <rdf:Description>
                                <rdf:type rdf:resource="http://www.w3.org/1999/02/22-rdf-syntax-ns#List"/>
                                <rdf:first rdf:datatype="http://www.w3.org/2001/XMLSchema#string">Detective</rdf:first>
                                <rdf:rest>
                                    <rdf:Description>
                                        <rdf:type rdf:resource="http://www.w3.org/1999/02/22-rdf-syntax-ns#List"/>
                                        <rdf:first rdf:datatype="http://www.w3.org/2001/XMLSchema#string">Preventive</rdf:first>
                                        <rdf:rest rdf:resource="http://www.w3.org/1999/02/22-rdf-syntax-ns#nil"/>
                                    </rdf:Description>
                                </rdf:rest>
                            </rdf:Description>
                        </rdf:rest>
                    </rdf:Description>
                </owl:oneOf>
            </rdfs:Datatype>
        </rdfs:range>
    </owl:DatatypeProperty>
    


    <!-- http://www.owl-ontologies.com/Ontology1198670863.owl#hasComments -->

    <owl:DatatypeProperty rdf:about="http://www.owl-ontologies.com/Ontology1198670863.owl#hasComments">
        <rdfs:subPropertyOf rdf:resource="http://www.owl-ontologies.com/Ontology1198670863.owl#datatype4Evidences"/>
        <rdf:type rdf:resource="http://www.w3.org/2002/07/owl#FunctionalProperty"/>
        <rdfs:domain>
            <owl:Class>
                <owl:unionOf rdf:parseType="Collection">
                    <rdf:Description rdf:about="http://www.owl-ontologies.com/Ontology1198670863.owl#EvidenceDoc"/>
                    <rdf:Description rdf:about="http://www.owl-ontologies.com/Ontology1198670863.owl#EvidenceGuide"/>
                    <rdf:Description rdf:about="http://www.owl-ontologies.com/Ontology1198670863.owl#FamilyEvidence"/>
                </owl:unionOf>
            </owl:Class>
        </rdfs:domain>
        <rdfs:range rdf:resource="http://www.w3.org/2001/XMLSchema#string"/>
    </owl:DatatypeProperty>
    


    <!-- http://www.owl-ontologies.com/Ontology1198670863.owl#hasD-element -->

    <owl:DatatypeProperty rdf:about="http://www.owl-ontologies.com/Ontology1198670863.owl#hasD-element">
        <rdfs:subPropertyOf rdf:resource="http://www.owl-ontologies.com/Ontology1198670863.owl#datatype4SARs"/>
        <rdfs:domain rdf:resource="http://www.owl-ontologies.com/Ontology1198670863.owl#SARComponent"/>
        <rdfs:range rdf:resource="http://www.w3.org/2001/XMLSchema#string"/>
    </owl:DatatypeProperty>
    


    <!-- http://www.owl-ontologies.com/Ontology1198670863.owl#hasDate -->

    <owl:DatatypeProperty rdf:about="http://www.owl-ontologies.com/Ontology1198670863.owl#hasDate">
        <rdfs:subPropertyOf rdf:resource="http://www.owl-ontologies.com/Ontology1198670863.owl#datatype4Evidences"/>
        <rdf:type rdf:resource="http://www.w3.org/2002/07/owl#FunctionalProperty"/>
        <rdfs:domain>
            <owl:Class>
                <owl:unionOf rdf:parseType="Collection">
                    <rdf:Description rdf:about="http://www.owl-ontologies.com/Ontology1198670863.owl#EvidenceDoc"/>
                    <rdf:Description rdf:about="http://www.owl-ontologies.com/Ontology1198670863.owl#EvidenceTemplate"/>
                    <rdf:Description rdf:about="http://www.owl-ontologies.com/Ontology1198670863.owl#FamilyEvidence"/>
                </owl:unionOf>
            </owl:Class>
        </rdfs:domain>
        <rdfs:range rdf:resource="http://www.w3.org/2001/XMLSchema#string"/>
    </owl:DatatypeProperty>
    


    <!-- http://www.owl-ontologies.com/Ontology1198670863.owl#hasDerivation -->

    <owl:DatatypeProperty rdf:about="http://www.owl-ontologies.com/Ontology1198670863.owl#hasDerivation">
        <rdfs:subPropertyOf rdf:resource="http://www.owl-ontologies.com/Ontology1198670863.owl#generalPurpose4Generics"/>
        <rdf:type rdf:resource="http://www.w3.org/2002/07/owl#FunctionalProperty"/>
        <rdfs:domain rdf:resource="http://www.owl-ontologies.com/Ontology1198670863.owl#EnhancedGeneric"/>
        <rdfs:range rdf:resource="http://www.w3.org/2001/XMLSchema#string"/>
    </owl:DatatypeProperty>
    


    <!-- http://www.owl-ontologies.com/Ontology1198670863.owl#hasDescription -->

    <owl:DatatypeProperty rdf:about="http://www.owl-ontologies.com/Ontology1198670863.owl#hasDescription">
        <rdfs:subPropertyOf rdf:resource="http://www.owl-ontologies.com/Ontology1198670863.owl#generalPurpose4Generics"/>
        <rdf:type rdf:resource="http://www.w3.org/2002/07/owl#FunctionalProperty"/>
        <rdfs:domain rdf:resource="http://www.owl-ontologies.com/Ontology1198670863.owl#EnhancedGeneric"/>
        <rdfs:range rdf:resource="http://www.w3.org/2001/XMLSchema#string"/>
    </owl:DatatypeProperty>
    


    <!-- http://www.owl-ontologies.com/Ontology1198670863.owl#hasDeveloper -->

    <owl:DatatypeProperty rdf:about="http://www.owl-ontologies.com/Ontology1198670863.owl#hasDeveloper">
        <rdfs:subPropertyOf rdf:resource="http://www.owl-ontologies.com/Ontology1198670863.owl#datatype4Evidences"/>
        <rdfs:domain>
            <owl:Class>
                <owl:unionOf rdf:parseType="Collection">
                    <rdf:Description rdf:about="http://www.owl-ontologies.com/Ontology1198670863.owl#EvidenceDoc"/>
                    <rdf:Description rdf:about="http://www.owl-ontologies.com/Ontology1198670863.owl#EvidenceGuide"/>
                    <rdf:Description rdf:about="http://www.owl-ontologies.com/Ontology1198670863.owl#EvidenceTemplate"/>
                    <rdf:Description rdf:about="http://www.owl-ontologies.com/Ontology1198670863.owl#FamilyEvidence"/>
                </owl:unionOf>
            </owl:Class>
        </rdfs:domain>
        <rdfs:range rdf:resource="http://www.w3.org/2001/XMLSchema#string"/>
    </owl:DatatypeProperty>
    


    <!-- http://www.owl-ontologies.com/Ontology1198670863.owl#hasE-element -->

    <owl:DatatypeProperty rdf:about="http://www.owl-ontologies.com/Ontology1198670863.owl#hasE-element">
        <rdfs:subPropertyOf rdf:resource="http://www.owl-ontologies.com/Ontology1198670863.owl#datatype4SARs"/>
        <rdfs:domain rdf:resource="http://www.owl-ontologies.com/Ontology1198670863.owl#E-element"/>
        <rdfs:range rdf:resource="http://www.w3.org/2001/XMLSchema#string"/>
    </owl:DatatypeProperty>
    


    <!-- http://www.owl-ontologies.com/Ontology1198670863.owl#hasIntro -->

    <owl:DatatypeProperty rdf:about="http://www.owl-ontologies.com/Ontology1198670863.owl#hasIntro">
        <rdfs:subPropertyOf rdf:resource="http://www.owl-ontologies.com/Ontology1198670863.owl#datatype4Evidences"/>
        <rdf:type rdf:resource="http://www.w3.org/2002/07/owl#FunctionalProperty"/>
        <rdfs:domain>
            <owl:Class>
                <owl:unionOf rdf:parseType="Collection">
                    <rdf:Description rdf:about="http://www.owl-ontologies.com/Ontology1198670863.owl#EvidenceDoc"/>
                    <rdf:Description rdf:about="http://www.owl-ontologies.com/Ontology1198670863.owl#EvidenceGuide"/>
                    <rdf:Description rdf:about="http://www.owl-ontologies.com/Ontology1198670863.owl#EvidenceTemplate"/>
                    <rdf:Description rdf:about="http://www.owl-ontologies.com/Ontology1198670863.owl#FamilyEvidence"/>
                </owl:unionOf>
            </owl:Class>
        </rdfs:domain>
        <rdfs:range rdf:resource="http://www.w3.org/2001/XMLSchema#string"/>
    </owl:DatatypeProperty>
    


    <!-- http://www.owl-ontologies.com/Ontology1198670863.owl#hasLikelihood -->

    <owl:DatatypeProperty rdf:about="http://www.owl-ontologies.com/Ontology1198670863.owl#hasLikelihood">
        <rdfs:subPropertyOf rdf:resource="http://www.owl-ontologies.com/Ontology1198670863.owl#datatype4Threats"/>
        <rdf:type rdf:resource="http://www.w3.org/2002/07/owl#FunctionalProperty"/>
        <rdfs:domain rdf:resource="http://www.owl-ontologies.com/Ontology1198670863.owl#TgrGeneric"/>
        <rdfs:range>
            <rdfs:Datatype>
                <owl:oneOf>
                    <rdf:Description>
                        <rdf:type rdf:resource="http://www.w3.org/1999/02/22-rdf-syntax-ns#List"/>
                        <rdf:first rdf:datatype="http://www.w3.org/2001/XMLSchema#int">0</rdf:first>
                        <rdf:rest>
                            <rdf:Description>
                                <rdf:type rdf:resource="http://www.w3.org/1999/02/22-rdf-syntax-ns#List"/>
                                <rdf:first rdf:datatype="http://www.w3.org/2001/XMLSchema#int">1</rdf:first>
                                <rdf:rest>
                                    <rdf:Description>
                                        <rdf:type rdf:resource="http://www.w3.org/1999/02/22-rdf-syntax-ns#List"/>
                                        <rdf:first rdf:datatype="http://www.w3.org/2001/XMLSchema#int">2</rdf:first>
                                        <rdf:rest>
                                            <rdf:Description>
                                                <rdf:type rdf:resource="http://www.w3.org/1999/02/22-rdf-syntax-ns#List"/>
                                                <rdf:first rdf:datatype="http://www.w3.org/2001/XMLSchema#int">3</rdf:first>
                                                <rdf:rest>
                                                    <rdf:Description>
                                                        <rdf:type rdf:resource="http://www.w3.org/1999/02/22-rdf-syntax-ns#List"/>
                                                        <rdf:first rdf:datatype="http://www.w3.org/2001/XMLSchema#int">4</rdf:first>
                                                        <rdf:rest>
                                                            <rdf:Description>
                                                                <rdf:type rdf:resource="http://www.w3.org/1999/02/22-rdf-syntax-ns#List"/>
                                                                <rdf:first rdf:datatype="http://www.w3.org/2001/XMLSchema#int">5</rdf:first>
                                                                <rdf:rest rdf:resource="http://www.w3.org/1999/02/22-rdf-syntax-ns#nil"/>
                                                            </rdf:Description>
                                                        </rdf:rest>
                                                    </rdf:Description>
                                                </rdf:rest>
                                            </rdf:Description>
                                        </rdf:rest>
                                    </rdf:Description>
                                </rdf:rest>
                            </rdf:Description>
                        </rdf:rest>
                    </rdf:Description>
                </owl:oneOf>
            </rdfs:Datatype>
        </rdfs:range>
    </owl:DatatypeProperty>
    


    <!-- http://www.owl-ontologies.com/Ontology1198670863.owl#hasRisk -->

    <owl:DatatypeProperty rdf:about="http://www.owl-ontologies.com/Ontology1198670863.owl#hasRisk">
        <rdfs:subPropertyOf rdf:resource="http://www.owl-ontologies.com/Ontology1198670863.owl#datatype4Threats"/>
        <rdf:type rdf:resource="http://www.w3.org/2002/07/owl#FunctionalProperty"/>
        <rdfs:domain rdf:resource="http://www.owl-ontologies.com/Ontology1198670863.owl#TgrGeneric"/>
        <rdfs:range rdf:resource="http://www.w3.org/2001/XMLSchema#int"/>
    </owl:DatatypeProperty>
    


    <!-- http://www.owl-ontologies.com/Ontology1198670863.owl#hasTitle -->

    <owl:DatatypeProperty rdf:about="http://www.owl-ontologies.com/Ontology1198670863.owl#hasTitle">
        <rdfs:subPropertyOf rdf:resource="http://www.owl-ontologies.com/Ontology1198670863.owl#datatype4Evidences"/>
        <rdf:type rdf:resource="http://www.w3.org/2002/07/owl#FunctionalProperty"/>
        <rdfs:domain>
            <owl:Class>
                <owl:unionOf rdf:parseType="Collection">
                    <rdf:Description rdf:about="http://www.owl-ontologies.com/Ontology1198670863.owl#EvidenceDoc"/>
                    <rdf:Description rdf:about="http://www.owl-ontologies.com/Ontology1198670863.owl#EvidenceGuide"/>
                    <rdf:Description rdf:about="http://www.owl-ontologies.com/Ontology1198670863.owl#EvidenceTemplate"/>
                    <rdf:Description rdf:about="http://www.owl-ontologies.com/Ontology1198670863.owl#FamilyEvidence"/>
                </owl:unionOf>
            </owl:Class>
        </rdfs:domain>
        <rdfs:range rdf:resource="http://www.w3.org/2001/XMLSchema#string"/>
    </owl:DatatypeProperty>
    


    <!-- http://www.owl-ontologies.com/Ontology1198670863.owl#influenceCharacter -->

    <owl:DatatypeProperty rdf:about="http://www.owl-ontologies.com/Ontology1198670863.owl#influenceCharacter">
        <rdfs:subPropertyOf rdf:resource="http://www.owl-ontologies.com/Ontology1198670863.owl#datatype4SecObjectives"/>
        <rdfs:domain rdf:resource="http://www.owl-ontologies.com/Ontology1198670863.owl#OgrGeneric"/>
        <rdfs:range rdf:resource="http://www.w3.org/2001/XMLSchema#string"/>
        <rdfs:comment rdf:datatype="http://www.w3.org/2001/XMLSchema#string">details concerning the removing a threat, diminishing a threat or mitigating the effects of a threat</rdfs:comment>
    </owl:DatatypeProperty>
    


    <!-- http://www.owl-ontologies.com/Ontology1198670863.owl#management -->

    <owl:DatatypeProperty rdf:about="http://www.owl-ontologies.com/Ontology1198670863.owl#management">
        <rdfs:subPropertyOf rdf:resource="http://www.owl-ontologies.com/Ontology1198670863.owl#datatype4SFRs"/>
        <rdfs:domain rdf:resource="http://www.owl-ontologies.com/Ontology1198670863.owl#SFRComponent"/>
        <rdfs:range rdf:resource="http://www.w3.org/2001/XMLSchema#string"/>
    </owl:DatatypeProperty>
    


    <!-- http://www.owl-ontologies.com/Ontology1198670863.owl#refinemSO4TOE -->

    <owl:DatatypeProperty rdf:about="http://www.owl-ontologies.com/Ontology1198670863.owl#refinemSO4TOE">
        <rdfs:subPropertyOf rdf:resource="http://www.owl-ontologies.com/Ontology1198670863.owl#datatype4ST_PP"/>
        <rdfs:domain rdf:resource="http://www.owl-ontologies.com/Ontology1198670863.owl#SecObjectives"/>
        <rdfs:range rdf:resource="http://www.w3.org/2001/XMLSchema#string"/>
    </owl:DatatypeProperty>
    


    <!-- http://www.owl-ontologies.com/Ontology1198670863.owl#refinemSO4TOE_OpEnv -->

    <owl:DatatypeProperty rdf:about="http://www.owl-ontologies.com/Ontology1198670863.owl#refinemSO4TOE_OpEnv">
        <rdfs:subPropertyOf rdf:resource="http://www.owl-ontologies.com/Ontology1198670863.owl#datatype4ST_PP"/>
        <rdfs:domain rdf:resource="http://www.owl-ontologies.com/Ontology1198670863.owl#SecObjectives"/>
        <rdfs:range rdf:resource="http://www.w3.org/2001/XMLSchema#string"/>
    </owl:DatatypeProperty>
    


    <!-- http://www.owl-ontologies.com/Ontology1198670863.owl#relatedAssetValue -->

    <owl:DatatypeProperty rdf:about="http://www.owl-ontologies.com/Ontology1198670863.owl#relatedAssetValue">
        <rdfs:subPropertyOf rdf:resource="http://www.owl-ontologies.com/Ontology1198670863.owl#datatype4Threats"/>
        <rdf:type rdf:resource="http://www.w3.org/2002/07/owl#FunctionalProperty"/>
        <rdfs:domain rdf:resource="http://www.owl-ontologies.com/Ontology1198670863.owl#TgrGeneric"/>
        <rdfs:range>
            <rdfs:Datatype>
                <owl:oneOf>
                    <rdf:Description>
                        <rdf:type rdf:resource="http://www.w3.org/1999/02/22-rdf-syntax-ns#List"/>
                        <rdf:first rdf:datatype="http://www.w3.org/2001/XMLSchema#int">0</rdf:first>
                        <rdf:rest>
                            <rdf:Description>
                                <rdf:type rdf:resource="http://www.w3.org/1999/02/22-rdf-syntax-ns#List"/>
                                <rdf:first rdf:datatype="http://www.w3.org/2001/XMLSchema#int">1</rdf:first>
                                <rdf:rest>
                                    <rdf:Description>
                                        <rdf:type rdf:resource="http://www.w3.org/1999/02/22-rdf-syntax-ns#List"/>
                                        <rdf:first rdf:datatype="http://www.w3.org/2001/XMLSchema#int">2</rdf:first>
                                        <rdf:rest>
                                            <rdf:Description>
                                                <rdf:type rdf:resource="http://www.w3.org/1999/02/22-rdf-syntax-ns#List"/>
                                                <rdf:first rdf:datatype="http://www.w3.org/2001/XMLSchema#int">3</rdf:first>
                                                <rdf:rest>
                                                    <rdf:Description>
                                                        <rdf:type rdf:resource="http://www.w3.org/1999/02/22-rdf-syntax-ns#List"/>
                                                        <rdf:first rdf:datatype="http://www.w3.org/2001/XMLSchema#int">4</rdf:first>
                                                        <rdf:rest>
                                                            <rdf:Description>
                                                                <rdf:type rdf:resource="http://www.w3.org/1999/02/22-rdf-syntax-ns#List"/>
                                                                <rdf:first rdf:datatype="http://www.w3.org/2001/XMLSchema#int">5</rdf:first>
                                                                <rdf:rest rdf:resource="http://www.w3.org/1999/02/22-rdf-syntax-ns#nil"/>
                                                            </rdf:Description>
                                                        </rdf:rest>
                                                    </rdf:Description>
                                                </rdf:rest>
                                            </rdf:Description>
                                        </rdf:rest>
                                    </rdf:Description>
                                </rdf:rest>
                            </rdf:Description>
                        </rdf:rest>
                    </rdf:Description>
                </owl:oneOf>
            </rdfs:Datatype>
        </rdfs:range>
    </owl:DatatypeProperty>
    


    <!-- http://www.owl-ontologies.com/Ontology1198670863.owl#subjectsRefinem -->

    <owl:DatatypeProperty rdf:about="http://www.owl-ontologies.com/Ontology1198670863.owl#subjectsRefinem">
        <rdfs:subPropertyOf rdf:resource="http://www.owl-ontologies.com/Ontology1198670863.owl#datatype4ST_PP"/>
        <rdfs:domain rdf:resource="http://www.owl-ontologies.com/Ontology1198670863.owl#SecProblemDef"/>
        <rdfs:range rdf:resource="http://www.w3.org/2001/XMLSchema#string"/>
    </owl:DatatypeProperty>
    


    <!-- http://www.owl-ontologies.com/Ontology1198670863.owl#threatsRefinem -->

    <owl:DatatypeProperty rdf:about="http://www.owl-ontologies.com/Ontology1198670863.owl#threatsRefinem">
        <rdfs:subPropertyOf rdf:resource="http://www.owl-ontologies.com/Ontology1198670863.owl#datatype4ST_PP"/>
        <rdfs:domain rdf:resource="http://www.owl-ontologies.com/Ontology1198670863.owl#SecProblemDef"/>
        <rdfs:range rdf:resource="http://www.w3.org/2001/XMLSchema#string"/>
    </owl:DatatypeProperty>
    


    <!-- 
    ///////////////////////////////////////////////////////////////////////////////////////
    //
    // Classes
    //
    ///////////////////////////////////////////////////////////////////////////////////////
     -->

    


    <!-- http://www.owl-ontologies.com/Ontology1198670863.owl#ACN_Generic -->

    <owl:Class rdf:about="http://www.owl-ontologies.com/Ontology1198670863.owl#ACN_Generic">
        <rdfs:subClassOf rdf:resource="http://www.owl-ontologies.com/Ontology1198670863.owl#AgrGeneric"/>
        <owl:disjointWith rdf:resource="http://www.owl-ontologies.com/Ontology1198670863.owl#APH_Generic"/>
        <owl:disjointWith rdf:resource="http://www.owl-ontologies.com/Ontology1198670863.owl#APR_Generic"/>
        <rdfs:comment rdf:datatype="http://www.w3.org/2001/XMLSchema#string">Deals with the connectivity aspects of operational environment (IT aspects)</rdfs:comment>
    </owl:Class>
    


    <!-- http://www.owl-ontologies.com/Ontology1198670863.owl#ACOClass -->

    <owl:Class rdf:about="http://www.owl-ontologies.com/Ontology1198670863.owl#ACOClass">
        <rdfs:subClassOf rdf:resource="http://www.owl-ontologies.com/Ontology1198670863.owl#SARComponent"/>
        <owl:disjointWith rdf:resource="http://www.owl-ontologies.com/Ontology1198670863.owl#ADVClass"/>
        <owl:disjointWith rdf:resource="http://www.owl-ontologies.com/Ontology1198670863.owl#AGDClass"/>
        <owl:disjointWith rdf:resource="http://www.owl-ontologies.com/Ontology1198670863.owl#ALCClass"/>
        <owl:disjointWith rdf:resource="http://www.owl-ontologies.com/Ontology1198670863.owl#APEClass"/>
        <owl:disjointWith rdf:resource="http://www.owl-ontologies.com/Ontology1198670863.owl#ASEClass"/>
        <owl:disjointWith rdf:resource="http://www.owl-ontologies.com/Ontology1198670863.owl#ATEClass"/>
        <owl:disjointWith rdf:resource="http://www.owl-ontologies.com/Ontology1198670863.owl#AVAClass"/>
    </owl:Class>
    


    <!-- http://www.owl-ontologies.com/Ontology1198670863.owl#ACOGuide -->

    <owl:Class rdf:about="http://www.owl-ontologies.com/Ontology1198670863.owl#ACOGuide">
        <rdfs:subClassOf rdf:resource="http://www.owl-ontologies.com/Ontology1198670863.owl#EvidenceGuide"/>
    </owl:Class>
    


    <!-- http://www.owl-ontologies.com/Ontology1198670863.owl#ACOTempl -->

    <owl:Class rdf:about="http://www.owl-ontologies.com/Ontology1198670863.owl#ACOTempl">
        <rdfs:subClassOf rdf:resource="http://www.owl-ontologies.com/Ontology1198670863.owl#EvidenceTemplate"/>
    </owl:Class>
    


    <!-- http://www.owl-ontologies.com/Ontology1198670863.owl#ACO_COR -->

    <owl:Class rdf:about="http://www.owl-ontologies.com/Ontology1198670863.owl#ACO_COR">
        <rdfs:subClassOf rdf:resource="http://www.owl-ontologies.com/Ontology1198670863.owl#ACOClass"/>
        <owl:disjointWith rdf:resource="http://www.owl-ontologies.com/Ontology1198670863.owl#ACO_CTT"/>
        <owl:disjointWith rdf:resource="http://www.owl-ontologies.com/Ontology1198670863.owl#ACO_DEV"/>
        <owl:disjointWith rdf:resource="http://www.owl-ontologies.com/Ontology1198670863.owl#ACO_REL"/>
        <owl:disjointWith rdf:resource="http://www.owl-ontologies.com/Ontology1198670863.owl#ACO_VUL"/>
    </owl:Class>
    


    <!-- http://www.owl-ontologies.com/Ontology1198670863.owl#ACO_CTT -->

    <owl:Class rdf:about="http://www.owl-ontologies.com/Ontology1198670863.owl#ACO_CTT">
        <rdfs:subClassOf rdf:resource="http://www.owl-ontologies.com/Ontology1198670863.owl#ACOClass"/>
        <owl:disjointWith rdf:resource="http://www.owl-ontologies.com/Ontology1198670863.owl#ACO_DEV"/>
        <owl:disjointWith rdf:resource="http://www.owl-ontologies.com/Ontology1198670863.owl#ACO_REL"/>
        <owl:disjointWith rdf:resource="http://www.owl-ontologies.com/Ontology1198670863.owl#ACO_VUL"/>
    </owl:Class>
    


    <!-- http://www.owl-ontologies.com/Ontology1198670863.owl#ACO_DEV -->

    <owl:Class rdf:about="http://www.owl-ontologies.com/Ontology1198670863.owl#ACO_DEV">
        <rdfs:subClassOf rdf:resource="http://www.owl-ontologies.com/Ontology1198670863.owl#ACOClass"/>
        <owl:disjointWith rdf:resource="http://www.owl-ontologies.com/Ontology1198670863.owl#ACO_REL"/>
        <owl:disjointWith rdf:resource="http://www.owl-ontologies.com/Ontology1198670863.owl#ACO_VUL"/>
    </owl:Class>
    


    <!-- http://www.owl-ontologies.com/Ontology1198670863.owl#ACO_REL -->

    <owl:Class rdf:about="http://www.owl-ontologies.com/Ontology1198670863.owl#ACO_REL">
        <rdfs:subClassOf rdf:resource="http://www.owl-ontologies.com/Ontology1198670863.owl#ACOClass"/>
        <owl:disjointWith rdf:resource="http://www.owl-ontologies.com/Ontology1198670863.owl#ACO_VUL"/>
    </owl:Class>
    


    <!-- http://www.owl-ontologies.com/Ontology1198670863.owl#ACO_VUL -->

    <owl:Class rdf:about="http://www.owl-ontologies.com/Ontology1198670863.owl#ACO_VUL">
        <rdfs:subClassOf rdf:resource="http://www.owl-ontologies.com/Ontology1198670863.owl#ACOClass"/>
    </owl:Class>
    


    <!-- http://www.owl-ontologies.com/Ontology1198670863.owl#ADVClass -->

    <owl:Class rdf:about="http://www.owl-ontologies.com/Ontology1198670863.owl#ADVClass">
        <rdfs:subClassOf rdf:resource="http://www.owl-ontologies.com/Ontology1198670863.owl#SARComponent"/>
        <owl:disjointWith rdf:resource="http://www.owl-ontologies.com/Ontology1198670863.owl#AGDClass"/>
        <owl:disjointWith rdf:resource="http://www.owl-ontologies.com/Ontology1198670863.owl#ALCClass"/>
        <owl:disjointWith rdf:resource="http://www.owl-ontologies.com/Ontology1198670863.owl#APEClass"/>
        <owl:disjointWith rdf:resource="http://www.owl-ontologies.com/Ontology1198670863.owl#ASEClass"/>
        <owl:disjointWith rdf:resource="http://www.owl-ontologies.com/Ontology1198670863.owl#ATEClass"/>
        <owl:disjointWith rdf:resource="http://www.owl-ontologies.com/Ontology1198670863.owl#AVAClass"/>
    </owl:Class>
    


    <!-- http://www.owl-ontologies.com/Ontology1198670863.owl#ADVGuide -->

    <owl:Class rdf:about="http://www.owl-ontologies.com/Ontology1198670863.owl#ADVGuide">
        <rdfs:subClassOf rdf:resource="http://www.owl-ontologies.com/Ontology1198670863.owl#EvidenceGuide"/>
    </owl:Class>
    


    <!-- http://www.owl-ontologies.com/Ontology1198670863.owl#ADVTempl -->

    <owl:Class rdf:about="http://www.owl-ontologies.com/Ontology1198670863.owl#ADVTempl">
        <rdfs:subClassOf rdf:resource="http://www.owl-ontologies.com/Ontology1198670863.owl#EvidenceTemplate"/>
    </owl:Class>
    


    <!-- http://www.owl-ontologies.com/Ontology1198670863.owl#ADV_ARC -->

    <owl:Class rdf:about="http://www.owl-ontologies.com/Ontology1198670863.owl#ADV_ARC">
        <rdfs:subClassOf rdf:resource="http://www.owl-ontologies.com/Ontology1198670863.owl#ADVClass"/>
        <owl:disjointWith rdf:resource="http://www.owl-ontologies.com/Ontology1198670863.owl#ADV_FSP"/>
        <owl:disjointWith rdf:resource="http://www.owl-ontologies.com/Ontology1198670863.owl#ADV_IMP"/>
        <owl:disjointWith rdf:resource="http://www.owl-ontologies.com/Ontology1198670863.owl#ADV_INT"/>
        <owl:disjointWith rdf:resource="http://www.owl-ontologies.com/Ontology1198670863.owl#ADV_SPM"/>
        <owl:disjointWith rdf:resource="http://www.owl-ontologies.com/Ontology1198670863.owl#ADV_TDS"/>
    </owl:Class>
    


    <!-- http://www.owl-ontologies.com/Ontology1198670863.owl#ADV_ARC_EAL -->

    <owl:Class rdf:about="http://www.owl-ontologies.com/Ontology1198670863.owl#ADV_ARC_EAL">
        <rdfs:subClassOf rdf:resource="http://www.owl-ontologies.com/Ontology1198670863.owl#FamilyEvidence"/>
        <owl:disjointWith rdf:resource="http://www.owl-ontologies.com/Ontology1198670863.owl#ADV_FSP_EAL"/>
        <owl:disjointWith rdf:resource="http://www.owl-ontologies.com/Ontology1198670863.owl#ADV_IMP_EAL"/>
        <owl:disjointWith rdf:resource="http://www.owl-ontologies.com/Ontology1198670863.owl#ADV_INT_EAL"/>
        <owl:disjointWith rdf:resource="http://www.owl-ontologies.com/Ontology1198670863.owl#ADV_SPM_EAL"/>
        <owl:disjointWith rdf:resource="http://www.owl-ontologies.com/Ontology1198670863.owl#ADV_TDS_EAL"/>
        <owl:disjointWith rdf:resource="http://www.owl-ontologies.com/Ontology1198670863.owl#AGD_OPE_EAL"/>
        <owl:disjointWith rdf:resource="http://www.owl-ontologies.com/Ontology1198670863.owl#AGD_PRE_EAL"/>
        <owl:disjointWith rdf:resource="http://www.owl-ontologies.com/Ontology1198670863.owl#ALC_CMC_EAL"/>
        <owl:disjointWith rdf:resource="http://www.owl-ontologies.com/Ontology1198670863.owl#ALC_CMS_EAL"/>
        <owl:disjointWith rdf:resource="http://www.owl-ontologies.com/Ontology1198670863.owl#ALC_DEL_EAL"/>
        <owl:disjointWith rdf:resource="http://www.owl-ontologies.com/Ontology1198670863.owl#ALC_DVS_EAL"/>
        <owl:disjointWith rdf:resource="http://www.owl-ontologies.com/Ontology1198670863.owl#ALC_LCD_EAL"/>
        <owl:disjointWith rdf:resource="http://www.owl-ontologies.com/Ontology1198670863.owl#ALC_TAT_EAL"/>
        <owl:disjointWith rdf:resource="http://www.owl-ontologies.com/Ontology1198670863.owl#ATE_COV_EAL"/>
        <owl:disjointWith rdf:resource="http://www.owl-ontologies.com/Ontology1198670863.owl#ATE_DPT_EAL"/>
        <owl:disjointWith rdf:resource="http://www.owl-ontologies.com/Ontology1198670863.owl#ATE_FUN_EAL"/>
        <owl:disjointWith rdf:resource="http://www.owl-ontologies.com/Ontology1198670863.owl#ATE_IND_EAL"/>
        <owl:disjointWith rdf:resource="http://www.owl-ontologies.com/Ontology1198670863.owl#AVA_VAN_EAL"/>
        <owl:disjointWith rdf:resource="http://www.owl-ontologies.com/Ontology1198670863.owl#OptEvid_ALC_FLR"/>
        <owl:disjointWith rdf:resource="http://www.owl-ontologies.com/Ontology1198670863.owl#OptEvid_SAR_OTHER"/>
        <rdfs:comment xml:lang="en">The evidences concerning the properties of self-protection, domain separation, and non-bypassability are distinct from security functionality expressed by Part 2 SFRs because self-protection and non-bypassability largely have no directly observable interface at the TSF.</rdfs:comment>
    </owl:Class>
    


    <!-- http://www.owl-ontologies.com/Ontology1198670863.owl#ADV_FSP -->

    <owl:Class rdf:about="http://www.owl-ontologies.com/Ontology1198670863.owl#ADV_FSP">
        <rdfs:subClassOf rdf:resource="http://www.owl-ontologies.com/Ontology1198670863.owl#ADVClass"/>
        <owl:disjointWith rdf:resource="http://www.owl-ontologies.com/Ontology1198670863.owl#ADV_IMP"/>
        <owl:disjointWith rdf:resource="http://www.owl-ontologies.com/Ontology1198670863.owl#ADV_INT"/>
        <owl:disjointWith rdf:resource="http://www.owl-ontologies.com/Ontology1198670863.owl#ADV_SPM"/>
        <owl:disjointWith rdf:resource="http://www.owl-ontologies.com/Ontology1198670863.owl#ADV_TDS"/>
    </owl:Class>
    


    <!-- http://www.owl-ontologies.com/Ontology1198670863.owl#ADV_FSP_EAL -->

    <owl:Class rdf:about="http://www.owl-ontologies.com/Ontology1198670863.owl#ADV_FSP_EAL">
        <rdfs:subClassOf rdf:resource="http://www.owl-ontologies.com/Ontology1198670863.owl#FamilyEvidence"/>
        <owl:disjointWith rdf:resource="http://www.owl-ontologies.com/Ontology1198670863.owl#ADV_IMP_EAL"/>
        <owl:disjointWith rdf:resource="http://www.owl-ontologies.com/Ontology1198670863.owl#ADV_INT_EAL"/>
        <owl:disjointWith rdf:resource="http://www.owl-ontologies.com/Ontology1198670863.owl#ADV_SPM_EAL"/>
        <owl:disjointWith rdf:resource="http://www.owl-ontologies.com/Ontology1198670863.owl#ADV_TDS_EAL"/>
        <owl:disjointWith rdf:resource="http://www.owl-ontologies.com/Ontology1198670863.owl#AGD_OPE_EAL"/>
        <owl:disjointWith rdf:resource="http://www.owl-ontologies.com/Ontology1198670863.owl#AGD_PRE_EAL"/>
        <owl:disjointWith rdf:resource="http://www.owl-ontologies.com/Ontology1198670863.owl#ALC_CMC_EAL"/>
        <owl:disjointWith rdf:resource="http://www.owl-ontologies.com/Ontology1198670863.owl#ALC_CMS_EAL"/>
        <owl:disjointWith rdf:resource="http://www.owl-ontologies.com/Ontology1198670863.owl#ALC_DEL_EAL"/>
        <owl:disjointWith rdf:resource="http://www.owl-ontologies.com/Ontology1198670863.owl#ALC_DVS_EAL"/>
        <owl:disjointWith rdf:resource="http://www.owl-ontologies.com/Ontology1198670863.owl#ALC_LCD_EAL"/>
        <owl:disjointWith rdf:resource="http://www.owl-ontologies.com/Ontology1198670863.owl#ALC_TAT_EAL"/>
        <owl:disjointWith rdf:resource="http://www.owl-ontologies.com/Ontology1198670863.owl#ATE_COV_EAL"/>
        <owl:disjointWith rdf:resource="http://www.owl-ontologies.com/Ontology1198670863.owl#ATE_DPT_EAL"/>
        <owl:disjointWith rdf:resource="http://www.owl-ontologies.com/Ontology1198670863.owl#ATE_FUN_EAL"/>
        <owl:disjointWith rdf:resource="http://www.owl-ontologies.com/Ontology1198670863.owl#ATE_IND_EAL"/>
        <owl:disjointWith rdf:resource="http://www.owl-ontologies.com/Ontology1198670863.owl#AVA_VAN_EAL"/>
        <owl:disjointWith rdf:resource="http://www.owl-ontologies.com/Ontology1198670863.owl#OptEvid_ALC_FLR"/>
        <owl:disjointWith rdf:resource="http://www.owl-ontologies.com/Ontology1198670863.owl#OptEvid_SAR_OTHER"/>
        <rdfs:comment xml:lang="en">This family levies requirements upon the functional specification, which describes the TSF interfaces (TSFIs). The TSFIs consist of all means for users to invoke a service from the TSF (by supplying data that is processed by the TSF) and the corresponding responses to those service invocations. It does not describe how the TSF processes those service requests, nor does it describe the communication when the TSF invokes services from its operational environment; this information is addressed by the TOE design (ADV_TDS) and Reliance of dependent component (ACO_REL) families, respectively.</rdfs:comment>
    </owl:Class>
    


    <!-- http://www.owl-ontologies.com/Ontology1198670863.owl#ADV_IMP -->

    <owl:Class rdf:about="http://www.owl-ontologies.com/Ontology1198670863.owl#ADV_IMP">
        <rdfs:subClassOf rdf:resource="http://www.owl-ontologies.com/Ontology1198670863.owl#ADVClass"/>
        <owl:disjointWith rdf:resource="http://www.owl-ontologies.com/Ontology1198670863.owl#ADV_INT"/>
        <owl:disjointWith rdf:resource="http://www.owl-ontologies.com/Ontology1198670863.owl#ADV_SPM"/>
        <owl:disjointWith rdf:resource="http://www.owl-ontologies.com/Ontology1198670863.owl#ADV_TDS"/>
    </owl:Class>
    


    <!-- http://www.owl-ontologies.com/Ontology1198670863.owl#ADV_IMP_EAL -->

    <owl:Class rdf:about="http://www.owl-ontologies.com/Ontology1198670863.owl#ADV_IMP_EAL">
        <rdfs:subClassOf rdf:resource="http://www.owl-ontologies.com/Ontology1198670863.owl#FamilyEvidence"/>
        <owl:disjointWith rdf:resource="http://www.owl-ontologies.com/Ontology1198670863.owl#ADV_INT_EAL"/>
        <owl:disjointWith rdf:resource="http://www.owl-ontologies.com/Ontology1198670863.owl#ADV_SPM_EAL"/>
        <owl:disjointWith rdf:resource="http://www.owl-ontologies.com/Ontology1198670863.owl#ADV_TDS_EAL"/>
        <owl:disjointWith rdf:resource="http://www.owl-ontologies.com/Ontology1198670863.owl#AGD_OPE_EAL"/>
        <owl:disjointWith rdf:resource="http://www.owl-ontologies.com/Ontology1198670863.owl#AGD_PRE_EAL"/>
        <owl:disjointWith rdf:resource="http://www.owl-ontologies.com/Ontology1198670863.owl#ALC_CMC_EAL"/>
        <owl:disjointWith rdf:resource="http://www.owl-ontologies.com/Ontology1198670863.owl#ALC_CMS_EAL"/>
        <owl:disjointWith rdf:resource="http://www.owl-ontologies.com/Ontology1198670863.owl#ALC_DEL_EAL"/>
        <owl:disjointWith rdf:resource="http://www.owl-ontologies.com/Ontology1198670863.owl#ALC_DVS_EAL"/>
        <owl:disjointWith rdf:resource="http://www.owl-ontologies.com/Ontology1198670863.owl#ALC_LCD_EAL"/>
        <owl:disjointWith rdf:resource="http://www.owl-ontologies.com/Ontology1198670863.owl#ALC_TAT_EAL"/>
        <owl:disjointWith rdf:resource="http://www.owl-ontologies.com/Ontology1198670863.owl#ATE_COV_EAL"/>
        <owl:disjointWith rdf:resource="http://www.owl-ontologies.com/Ontology1198670863.owl#ATE_DPT_EAL"/>
        <owl:disjointWith rdf:resource="http://www.owl-ontologies.com/Ontology1198670863.owl#ATE_FUN_EAL"/>
        <owl:disjointWith rdf:resource="http://www.owl-ontologies.com/Ontology1198670863.owl#ATE_IND_EAL"/>
        <owl:disjointWith rdf:resource="http://www.owl-ontologies.com/Ontology1198670863.owl#AVA_VAN_EAL"/>
        <owl:disjointWith rdf:resource="http://www.owl-ontologies.com/Ontology1198670863.owl#OptEvid_ALC_FLR"/>
        <owl:disjointWith rdf:resource="http://www.owl-ontologies.com/Ontology1198670863.owl#OptEvid_SAR_OTHER"/>
    </owl:Class>
    


    <!-- http://www.owl-ontologies.com/Ontology1198670863.owl#ADV_INT -->

    <owl:Class rdf:about="http://www.owl-ontologies.com/Ontology1198670863.owl#ADV_INT">
        <rdfs:subClassOf rdf:resource="http://www.owl-ontologies.com/Ontology1198670863.owl#ADVClass"/>
        <owl:disjointWith rdf:resource="http://www.owl-ontologies.com/Ontology1198670863.owl#ADV_SPM"/>
        <owl:disjointWith rdf:resource="http://www.owl-ontologies.com/Ontology1198670863.owl#ADV_TDS"/>
    </owl:Class>
    


    <!-- http://www.owl-ontologies.com/Ontology1198670863.owl#ADV_INT_EAL -->

    <owl:Class rdf:about="http://www.owl-ontologies.com/Ontology1198670863.owl#ADV_INT_EAL">
        <rdfs:subClassOf rdf:resource="http://www.owl-ontologies.com/Ontology1198670863.owl#FamilyEvidence"/>
        <owl:disjointWith rdf:resource="http://www.owl-ontologies.com/Ontology1198670863.owl#ADV_SPM_EAL"/>
        <owl:disjointWith rdf:resource="http://www.owl-ontologies.com/Ontology1198670863.owl#ADV_TDS_EAL"/>
        <owl:disjointWith rdf:resource="http://www.owl-ontologies.com/Ontology1198670863.owl#AGD_OPE_EAL"/>
        <owl:disjointWith rdf:resource="http://www.owl-ontologies.com/Ontology1198670863.owl#AGD_PRE_EAL"/>
        <owl:disjointWith rdf:resource="http://www.owl-ontologies.com/Ontology1198670863.owl#ALC_CMC_EAL"/>
        <owl:disjointWith rdf:resource="http://www.owl-ontologies.com/Ontology1198670863.owl#ALC_CMS_EAL"/>
        <owl:disjointWith rdf:resource="http://www.owl-ontologies.com/Ontology1198670863.owl#ALC_DEL_EAL"/>
        <owl:disjointWith rdf:resource="http://www.owl-ontologies.com/Ontology1198670863.owl#ALC_DVS_EAL"/>
        <owl:disjointWith rdf:resource="http://www.owl-ontologies.com/Ontology1198670863.owl#ALC_LCD_EAL"/>
        <owl:disjointWith rdf:resource="http://www.owl-ontologies.com/Ontology1198670863.owl#ALC_TAT_EAL"/>
        <owl:disjointWith rdf:resource="http://www.owl-ontologies.com/Ontology1198670863.owl#ATE_COV_EAL"/>
        <owl:disjointWith rdf:resource="http://www.owl-ontologies.com/Ontology1198670863.owl#ATE_DPT_EAL"/>
        <owl:disjointWith rdf:resource="http://www.owl-ontologies.com/Ontology1198670863.owl#ATE_FUN_EAL"/>
        <owl:disjointWith rdf:resource="http://www.owl-ontologies.com/Ontology1198670863.owl#ATE_IND_EAL"/>
        <owl:disjointWith rdf:resource="http://www.owl-ontologies.com/Ontology1198670863.owl#AVA_VAN_EAL"/>
        <owl:disjointWith rdf:resource="http://www.owl-ontologies.com/Ontology1198670863.owl#OptEvid_ALC_FLR"/>
        <owl:disjointWith rdf:resource="http://www.owl-ontologies.com/Ontology1198670863.owl#OptEvid_SAR_OTHER"/>
    </owl:Class>
    


    <!-- http://www.owl-ontologies.com/Ontology1198670863.owl#ADV_SPM -->

    <owl:Class rdf:about="http://www.owl-ontologies.com/Ontology1198670863.owl#ADV_SPM">
        <rdfs:subClassOf rdf:resource="http://www.owl-ontologies.com/Ontology1198670863.owl#ADVClass"/>
        <owl:disjointWith rdf:resource="http://www.owl-ontologies.com/Ontology1198670863.owl#ADV_TDS"/>
    </owl:Class>
    


    <!-- http://www.owl-ontologies.com/Ontology1198670863.owl#ADV_SPM_EAL -->

    <owl:Class rdf:about="http://www.owl-ontologies.com/Ontology1198670863.owl#ADV_SPM_EAL">
        <rdfs:subClassOf rdf:resource="http://www.owl-ontologies.com/Ontology1198670863.owl#FamilyEvidence"/>
        <owl:disjointWith rdf:resource="http://www.owl-ontologies.com/Ontology1198670863.owl#ADV_TDS_EAL"/>
        <owl:disjointWith rdf:resource="http://www.owl-ontologies.com/Ontology1198670863.owl#AGD_OPE_EAL"/>
        <owl:disjointWith rdf:resource="http://www.owl-ontologies.com/Ontology1198670863.owl#AGD_PRE_EAL"/>
        <owl:disjointWith rdf:resource="http://www.owl-ontologies.com/Ontology1198670863.owl#ALC_CMC_EAL"/>
        <owl:disjointWith rdf:resource="http://www.owl-ontologies.com/Ontology1198670863.owl#ALC_CMS_EAL"/>
        <owl:disjointWith rdf:resource="http://www.owl-ontologies.com/Ontology1198670863.owl#ALC_DEL_EAL"/>
        <owl:disjointWith rdf:resource="http://www.owl-ontologies.com/Ontology1198670863.owl#ALC_DVS_EAL"/>
        <owl:disjointWith rdf:resource="http://www.owl-ontologies.com/Ontology1198670863.owl#ALC_LCD_EAL"/>
        <owl:disjointWith rdf:resource="http://www.owl-ontologies.com/Ontology1198670863.owl#ALC_TAT_EAL"/>
        <owl:disjointWith rdf:resource="http://www.owl-ontologies.com/Ontology1198670863.owl#ATE_COV_EAL"/>
        <owl:disjointWith rdf:resource="http://www.owl-ontologies.com/Ontology1198670863.owl#ATE_DPT_EAL"/>
        <owl:disjointWith rdf:resource="http://www.owl-ontologies.com/Ontology1198670863.owl#ATE_FUN_EAL"/>
        <owl:disjointWith rdf:resource="http://www.owl-ontologies.com/Ontology1198670863.owl#ATE_IND_EAL"/>
        <owl:disjointWith rdf:resource="http://www.owl-ontologies.com/Ontology1198670863.owl#AVA_VAN_EAL"/>
        <owl:disjointWith rdf:resource="http://www.owl-ontologies.com/Ontology1198670863.owl#OptEvid_ALC_FLR"/>
        <owl:disjointWith rdf:resource="http://www.owl-ontologies.com/Ontology1198670863.owl#OptEvid_SAR_OTHER"/>
    </owl:Class>
    


    <!-- http://www.owl-ontologies.com/Ontology1198670863.owl#ADV_TDS -->

    <owl:Class rdf:about="http://www.owl-ontologies.com/Ontology1198670863.owl#ADV_TDS">
        <rdfs:subClassOf rdf:resource="http://www.owl-ontologies.com/Ontology1198670863.owl#ADVClass"/>
    </owl:Class>
    


    <!-- http://www.owl-ontologies.com/Ontology1198670863.owl#ADV_TDS_EAL -->

    <owl:Class rdf:about="http://www.owl-ontologies.com/Ontology1198670863.owl#ADV_TDS_EAL">
        <rdfs:subClassOf rdf:resource="http://www.owl-ontologies.com/Ontology1198670863.owl#FamilyEvidence"/>
        <owl:disjointWith rdf:resource="http://www.owl-ontologies.com/Ontology1198670863.owl#AGD_OPE_EAL"/>
        <owl:disjointWith rdf:resource="http://www.owl-ontologies.com/Ontology1198670863.owl#AGD_PRE_EAL"/>
        <owl:disjointWith rdf:resource="http://www.owl-ontologies.com/Ontology1198670863.owl#ALC_CMC_EAL"/>
        <owl:disjointWith rdf:resource="http://www.owl-ontologies.com/Ontology1198670863.owl#ALC_CMS_EAL"/>
        <owl:disjointWith rdf:resource="http://www.owl-ontologies.com/Ontology1198670863.owl#ALC_DEL_EAL"/>
        <owl:disjointWith rdf:resource="http://www.owl-ontologies.com/Ontology1198670863.owl#ALC_DVS_EAL"/>
        <owl:disjointWith rdf:resource="http://www.owl-ontologies.com/Ontology1198670863.owl#ALC_LCD_EAL"/>
        <owl:disjointWith rdf:resource="http://www.owl-ontologies.com/Ontology1198670863.owl#ALC_TAT_EAL"/>
        <owl:disjointWith rdf:resource="http://www.owl-ontologies.com/Ontology1198670863.owl#ATE_COV_EAL"/>
        <owl:disjointWith rdf:resource="http://www.owl-ontologies.com/Ontology1198670863.owl#ATE_DPT_EAL"/>
        <owl:disjointWith rdf:resource="http://www.owl-ontologies.com/Ontology1198670863.owl#ATE_FUN_EAL"/>
        <owl:disjointWith rdf:resource="http://www.owl-ontologies.com/Ontology1198670863.owl#ATE_IND_EAL"/>
        <owl:disjointWith rdf:resource="http://www.owl-ontologies.com/Ontology1198670863.owl#AVA_VAN_EAL"/>
        <owl:disjointWith rdf:resource="http://www.owl-ontologies.com/Ontology1198670863.owl#OptEvid_ALC_FLR"/>
        <owl:disjointWith rdf:resource="http://www.owl-ontologies.com/Ontology1198670863.owl#OptEvid_SAR_OTHER"/>
    </owl:Class>
    


    <!-- http://www.owl-ontologies.com/Ontology1198670863.owl#AGDClass -->

    <owl:Class rdf:about="http://www.owl-ontologies.com/Ontology1198670863.owl#AGDClass">
        <rdfs:subClassOf rdf:resource="http://www.owl-ontologies.com/Ontology1198670863.owl#SARComponent"/>
        <owl:disjointWith rdf:resource="http://www.owl-ontologies.com/Ontology1198670863.owl#ALCClass"/>
        <owl:disjointWith rdf:resource="http://www.owl-ontologies.com/Ontology1198670863.owl#APEClass"/>
        <owl:disjointWith rdf:resource="http://www.owl-ontologies.com/Ontology1198670863.owl#ASEClass"/>
        <owl:disjointWith rdf:resource="http://www.owl-ontologies.com/Ontology1198670863.owl#ATEClass"/>
        <owl:disjointWith rdf:resource="http://www.owl-ontologies.com/Ontology1198670863.owl#AVAClass"/>
    </owl:Class>
    


    <!-- http://www.owl-ontologies.com/Ontology1198670863.owl#AGDGuide -->

    <owl:Class rdf:about="http://www.owl-ontologies.com/Ontology1198670863.owl#AGDGuide">
        <rdfs:subClassOf rdf:resource="http://www.owl-ontologies.com/Ontology1198670863.owl#EvidenceGuide"/>
    </owl:Class>
    


    <!-- http://www.owl-ontologies.com/Ontology1198670863.owl#AGDTempl -->

    <owl:Class rdf:about="http://www.owl-ontologies.com/Ontology1198670863.owl#AGDTempl">
        <rdfs:subClassOf rdf:resource="http://www.owl-ontologies.com/Ontology1198670863.owl#EvidenceTemplate"/>
    </owl:Class>
    


    <!-- http://www.owl-ontologies.com/Ontology1198670863.owl#AGD_OPE -->

    <owl:Class rdf:about="http://www.owl-ontologies.com/Ontology1198670863.owl#AGD_OPE">
        <rdfs:subClassOf rdf:resource="http://www.owl-ontologies.com/Ontology1198670863.owl#AGDClass"/>
        <owl:disjointWith rdf:resource="http://www.owl-ontologies.com/Ontology1198670863.owl#AGD_PRE"/>
    </owl:Class>
    


    <!-- http://www.owl-ontologies.com/Ontology1198670863.owl#AGD_OPE_EAL -->

    <owl:Class rdf:about="http://www.owl-ontologies.com/Ontology1198670863.owl#AGD_OPE_EAL">
        <rdfs:subClassOf rdf:resource="http://www.owl-ontologies.com/Ontology1198670863.owl#FamilyEvidence"/>
        <owl:disjointWith rdf:resource="http://www.owl-ontologies.com/Ontology1198670863.owl#AGD_PRE_EAL"/>
        <owl:disjointWith rdf:resource="http://www.owl-ontologies.com/Ontology1198670863.owl#ALC_CMC_EAL"/>
        <owl:disjointWith rdf:resource="http://www.owl-ontologies.com/Ontology1198670863.owl#ALC_CMS_EAL"/>
        <owl:disjointWith rdf:resource="http://www.owl-ontologies.com/Ontology1198670863.owl#ALC_DEL_EAL"/>
        <owl:disjointWith rdf:resource="http://www.owl-ontologies.com/Ontology1198670863.owl#ALC_DVS_EAL"/>
        <owl:disjointWith rdf:resource="http://www.owl-ontologies.com/Ontology1198670863.owl#ALC_LCD_EAL"/>
        <owl:disjointWith rdf:resource="http://www.owl-ontologies.com/Ontology1198670863.owl#ALC_TAT_EAL"/>
        <owl:disjointWith rdf:resource="http://www.owl-ontologies.com/Ontology1198670863.owl#ATE_COV_EAL"/>
        <owl:disjointWith rdf:resource="http://www.owl-ontologies.com/Ontology1198670863.owl#ATE_DPT_EAL"/>
        <owl:disjointWith rdf:resource="http://www.owl-ontologies.com/Ontology1198670863.owl#ATE_FUN_EAL"/>
        <owl:disjointWith rdf:resource="http://www.owl-ontologies.com/Ontology1198670863.owl#ATE_IND_EAL"/>
        <owl:disjointWith rdf:resource="http://www.owl-ontologies.com/Ontology1198670863.owl#AVA_VAN_EAL"/>
        <owl:disjointWith rdf:resource="http://www.owl-ontologies.com/Ontology1198670863.owl#OptEvid_ALC_FLR"/>
        <owl:disjointWith rdf:resource="http://www.owl-ontologies.com/Ontology1198670863.owl#OptEvid_SAR_OTHER"/>
    </owl:Class>
    


    <!-- http://www.owl-ontologies.com/Ontology1198670863.owl#AGD_PRE -->

    <owl:Class rdf:about="http://www.owl-ontologies.com/Ontology1198670863.owl#AGD_PRE">
        <rdfs:subClassOf rdf:resource="http://www.owl-ontologies.com/Ontology1198670863.owl#AGDClass"/>
    </owl:Class>
    


    <!-- http://www.owl-ontologies.com/Ontology1198670863.owl#AGD_PRE_EAL -->

    <owl:Class rdf:about="http://www.owl-ontologies.com/Ontology1198670863.owl#AGD_PRE_EAL">
        <rdfs:subClassOf rdf:resource="http://www.owl-ontologies.com/Ontology1198670863.owl#FamilyEvidence"/>
        <owl:disjointWith rdf:resource="http://www.owl-ontologies.com/Ontology1198670863.owl#ALC_CMC_EAL"/>
        <owl:disjointWith rdf:resource="http://www.owl-ontologies.com/Ontology1198670863.owl#ALC_CMS_EAL"/>
        <owl:disjointWith rdf:resource="http://www.owl-ontologies.com/Ontology1198670863.owl#ALC_DEL_EAL"/>
        <owl:disjointWith rdf:resource="http://www.owl-ontologies.com/Ontology1198670863.owl#ALC_DVS_EAL"/>
        <owl:disjointWith rdf:resource="http://www.owl-ontologies.com/Ontology1198670863.owl#ALC_LCD_EAL"/>
        <owl:disjointWith rdf:resource="http://www.owl-ontologies.com/Ontology1198670863.owl#ALC_TAT_EAL"/>
        <owl:disjointWith rdf:resource="http://www.owl-ontologies.com/Ontology1198670863.owl#ATE_COV_EAL"/>
        <owl:disjointWith rdf:resource="http://www.owl-ontologies.com/Ontology1198670863.owl#ATE_DPT_EAL"/>
        <owl:disjointWith rdf:resource="http://www.owl-ontologies.com/Ontology1198670863.owl#ATE_FUN_EAL"/>
        <owl:disjointWith rdf:resource="http://www.owl-ontologies.com/Ontology1198670863.owl#ATE_IND_EAL"/>
        <owl:disjointWith rdf:resource="http://www.owl-ontologies.com/Ontology1198670863.owl#AVA_VAN_EAL"/>
        <owl:disjointWith rdf:resource="http://www.owl-ontologies.com/Ontology1198670863.owl#OptEvid_ALC_FLR"/>
        <owl:disjointWith rdf:resource="http://www.owl-ontologies.com/Ontology1198670863.owl#OptEvid_SAR_OTHER"/>
    </owl:Class>
    


    <!-- http://www.owl-ontologies.com/Ontology1198670863.owl#ALCClass -->

    <owl:Class rdf:about="http://www.owl-ontologies.com/Ontology1198670863.owl#ALCClass">
        <rdfs:subClassOf rdf:resource="http://www.owl-ontologies.com/Ontology1198670863.owl#SARComponent"/>
        <owl:disjointWith rdf:resource="http://www.owl-ontologies.com/Ontology1198670863.owl#APEClass"/>
        <owl:disjointWith rdf:resource="http://www.owl-ontologies.com/Ontology1198670863.owl#ASEClass"/>
        <owl:disjointWith rdf:resource="http://www.owl-ontologies.com/Ontology1198670863.owl#ATEClass"/>
        <owl:disjointWith rdf:resource="http://www.owl-ontologies.com/Ontology1198670863.owl#AVAClass"/>
    </owl:Class>
    


    <!-- http://www.owl-ontologies.com/Ontology1198670863.owl#ALCGuide -->

    <owl:Class rdf:about="http://www.owl-ontologies.com/Ontology1198670863.owl#ALCGuide">
        <rdfs:subClassOf rdf:resource="http://www.owl-ontologies.com/Ontology1198670863.owl#EvidenceGuide"/>
    </owl:Class>
    


    <!-- http://www.owl-ontologies.com/Ontology1198670863.owl#ALCTempl -->

    <owl:Class rdf:about="http://www.owl-ontologies.com/Ontology1198670863.owl#ALCTempl">
        <rdfs:subClassOf rdf:resource="http://www.owl-ontologies.com/Ontology1198670863.owl#EvidenceTemplate"/>
    </owl:Class>
    


    <!-- http://www.owl-ontologies.com/Ontology1198670863.owl#ALC_CMC -->

    <owl:Class rdf:about="http://www.owl-ontologies.com/Ontology1198670863.owl#ALC_CMC">
        <rdfs:subClassOf rdf:resource="http://www.owl-ontologies.com/Ontology1198670863.owl#ALCClass"/>
        <owl:disjointWith rdf:resource="http://www.owl-ontologies.com/Ontology1198670863.owl#ALC_CMS"/>
        <owl:disjointWith rdf:resource="http://www.owl-ontologies.com/Ontology1198670863.owl#ALC_DEL"/>
        <owl:disjointWith rdf:resource="http://www.owl-ontologies.com/Ontology1198670863.owl#ALC_DVS"/>
        <owl:disjointWith rdf:resource="http://www.owl-ontologies.com/Ontology1198670863.owl#ALC_FLR"/>
        <owl:disjointWith rdf:resource="http://www.owl-ontologies.com/Ontology1198670863.owl#ALC_LCD"/>
        <owl:disjointWith rdf:resource="http://www.owl-ontologies.com/Ontology1198670863.owl#ALC_TAT"/>
    </owl:Class>
    


    <!-- http://www.owl-ontologies.com/Ontology1198670863.owl#ALC_CMC_EAL -->

    <owl:Class rdf:about="http://www.owl-ontologies.com/Ontology1198670863.owl#ALC_CMC_EAL">
        <rdfs:subClassOf rdf:resource="http://www.owl-ontologies.com/Ontology1198670863.owl#FamilyEvidence"/>
        <owl:disjointWith rdf:resource="http://www.owl-ontologies.com/Ontology1198670863.owl#ALC_CMS_EAL"/>
        <owl:disjointWith rdf:resource="http://www.owl-ontologies.com/Ontology1198670863.owl#ALC_DEL_EAL"/>
        <owl:disjointWith rdf:resource="http://www.owl-ontologies.com/Ontology1198670863.owl#ALC_DVS_EAL"/>
        <owl:disjointWith rdf:resource="http://www.owl-ontologies.com/Ontology1198670863.owl#ALC_LCD_EAL"/>
        <owl:disjointWith rdf:resource="http://www.owl-ontologies.com/Ontology1198670863.owl#ALC_TAT_EAL"/>
        <owl:disjointWith rdf:resource="http://www.owl-ontologies.com/Ontology1198670863.owl#ATE_COV_EAL"/>
        <owl:disjointWith rdf:resource="http://www.owl-ontologies.com/Ontology1198670863.owl#ATE_DPT_EAL"/>
        <owl:disjointWith rdf:resource="http://www.owl-ontologies.com/Ontology1198670863.owl#ATE_FUN_EAL"/>
        <owl:disjointWith rdf:resource="http://www.owl-ontologies.com/Ontology1198670863.owl#ATE_IND_EAL"/>
        <owl:disjointWith rdf:resource="http://www.owl-ontologies.com/Ontology1198670863.owl#AVA_VAN_EAL"/>
        <owl:disjointWith rdf:resource="http://www.owl-ontologies.com/Ontology1198670863.owl#OptEvid_ALC_FLR"/>
        <owl:disjointWith rdf:resource="http://www.owl-ontologies.com/Ontology1198670863.owl#OptEvid_SAR_OTHER"/>
    </owl:Class>
    


    <!-- http://www.owl-ontologies.com/Ontology1198670863.owl#ALC_CMS -->

    <owl:Class rdf:about="http://www.owl-ontologies.com/Ontology1198670863.owl#ALC_CMS">
        <rdfs:subClassOf rdf:resource="http://www.owl-ontologies.com/Ontology1198670863.owl#ALCClass"/>
        <owl:disjointWith rdf:resource="http://www.owl-ontologies.com/Ontology1198670863.owl#ALC_DEL"/>
        <owl:disjointWith rdf:resource="http://www.owl-ontologies.com/Ontology1198670863.owl#ALC_DVS"/>
        <owl:disjointWith rdf:resource="http://www.owl-ontologies.com/Ontology1198670863.owl#ALC_FLR"/>
        <owl:disjointWith rdf:resource="http://www.owl-ontologies.com/Ontology1198670863.owl#ALC_LCD"/>
        <owl:disjointWith rdf:resource="http://www.owl-ontologies.com/Ontology1198670863.owl#ALC_TAT"/>
    </owl:Class>
    


    <!-- http://www.owl-ontologies.com/Ontology1198670863.owl#ALC_CMS_EAL -->

    <owl:Class rdf:about="http://www.owl-ontologies.com/Ontology1198670863.owl#ALC_CMS_EAL">
        <rdfs:subClassOf rdf:resource="http://www.owl-ontologies.com/Ontology1198670863.owl#FamilyEvidence"/>
        <owl:disjointWith rdf:resource="http://www.owl-ontologies.com/Ontology1198670863.owl#ALC_DEL_EAL"/>
        <owl:disjointWith rdf:resource="http://www.owl-ontologies.com/Ontology1198670863.owl#ALC_DVS_EAL"/>
        <owl:disjointWith rdf:resource="http://www.owl-ontologies.com/Ontology1198670863.owl#ALC_LCD_EAL"/>
        <owl:disjointWith rdf:resource="http://www.owl-ontologies.com/Ontology1198670863.owl#ALC_TAT_EAL"/>
        <owl:disjointWith rdf:resource="http://www.owl-ontologies.com/Ontology1198670863.owl#ATE_COV_EAL"/>
        <owl:disjointWith rdf:resource="http://www.owl-ontologies.com/Ontology1198670863.owl#ATE_DPT_EAL"/>
        <owl:disjointWith rdf:resource="http://www.owl-ontologies.com/Ontology1198670863.owl#ATE_FUN_EAL"/>
        <owl:disjointWith rdf:resource="http://www.owl-ontologies.com/Ontology1198670863.owl#ATE_IND_EAL"/>
        <owl:disjointWith rdf:resource="http://www.owl-ontologies.com/Ontology1198670863.owl#AVA_VAN_EAL"/>
        <owl:disjointWith rdf:resource="http://www.owl-ontologies.com/Ontology1198670863.owl#OptEvid_ALC_FLR"/>
        <owl:disjointWith rdf:resource="http://www.owl-ontologies.com/Ontology1198670863.owl#OptEvid_SAR_OTHER"/>
    </owl:Class>
    


    <!-- http://www.owl-ontologies.com/Ontology1198670863.owl#ALC_DEL -->

    <owl:Class rdf:about="http://www.owl-ontologies.com/Ontology1198670863.owl#ALC_DEL">
        <rdfs:subClassOf rdf:resource="http://www.owl-ontologies.com/Ontology1198670863.owl#ALCClass"/>
        <owl:disjointWith rdf:resource="http://www.owl-ontologies.com/Ontology1198670863.owl#ALC_DVS"/>
        <owl:disjointWith rdf:resource="http://www.owl-ontologies.com/Ontology1198670863.owl#ALC_FLR"/>
        <owl:disjointWith rdf:resource="http://www.owl-ontologies.com/Ontology1198670863.owl#ALC_LCD"/>
        <owl:disjointWith rdf:resource="http://www.owl-ontologies.com/Ontology1198670863.owl#ALC_TAT"/>
    </owl:Class>
    


    <!-- http://www.owl-ontologies.com/Ontology1198670863.owl#ALC_DEL_EAL -->

    <owl:Class rdf:about="http://www.owl-ontologies.com/Ontology1198670863.owl#ALC_DEL_EAL">
        <rdfs:subClassOf rdf:resource="http://www.owl-ontologies.com/Ontology1198670863.owl#FamilyEvidence"/>
        <owl:disjointWith rdf:resource="http://www.owl-ontologies.com/Ontology1198670863.owl#ALC_DVS_EAL"/>
        <owl:disjointWith rdf:resource="http://www.owl-ontologies.com/Ontology1198670863.owl#ALC_LCD_EAL"/>
        <owl:disjointWith rdf:resource="http://www.owl-ontologies.com/Ontology1198670863.owl#ALC_TAT_EAL"/>
        <owl:disjointWith rdf:resource="http://www.owl-ontologies.com/Ontology1198670863.owl#ATE_COV_EAL"/>
        <owl:disjointWith rdf:resource="http://www.owl-ontologies.com/Ontology1198670863.owl#ATE_DPT_EAL"/>
        <owl:disjointWith rdf:resource="http://www.owl-ontologies.com/Ontology1198670863.owl#ATE_FUN_EAL"/>
        <owl:disjointWith rdf:resource="http://www.owl-ontologies.com/Ontology1198670863.owl#ATE_IND_EAL"/>
        <owl:disjointWith rdf:resource="http://www.owl-ontologies.com/Ontology1198670863.owl#AVA_VAN_EAL"/>
        <owl:disjointWith rdf:resource="http://www.owl-ontologies.com/Ontology1198670863.owl#OptEvid_ALC_FLR"/>
        <owl:disjointWith rdf:resource="http://www.owl-ontologies.com/Ontology1198670863.owl#OptEvid_SAR_OTHER"/>
    </owl:Class>
    


    <!-- http://www.owl-ontologies.com/Ontology1198670863.owl#ALC_DVS -->

    <owl:Class rdf:about="http://www.owl-ontologies.com/Ontology1198670863.owl#ALC_DVS">
        <rdfs:subClassOf rdf:resource="http://www.owl-ontologies.com/Ontology1198670863.owl#ALCClass"/>
        <owl:disjointWith rdf:resource="http://www.owl-ontologies.com/Ontology1198670863.owl#ALC_FLR"/>
        <owl:disjointWith rdf:resource="http://www.owl-ontologies.com/Ontology1198670863.owl#ALC_LCD"/>
        <owl:disjointWith rdf:resource="http://www.owl-ontologies.com/Ontology1198670863.owl#ALC_TAT"/>
    </owl:Class>
    


    <!-- http://www.owl-ontologies.com/Ontology1198670863.owl#ALC_DVS_EAL -->

    <owl:Class rdf:about="http://www.owl-ontologies.com/Ontology1198670863.owl#ALC_DVS_EAL">
        <rdfs:subClassOf rdf:resource="http://www.owl-ontologies.com/Ontology1198670863.owl#FamilyEvidence"/>
        <owl:disjointWith rdf:resource="http://www.owl-ontologies.com/Ontology1198670863.owl#ALC_LCD_EAL"/>
        <owl:disjointWith rdf:resource="http://www.owl-ontologies.com/Ontology1198670863.owl#ALC_TAT_EAL"/>
        <owl:disjointWith rdf:resource="http://www.owl-ontologies.com/Ontology1198670863.owl#ATE_COV_EAL"/>
        <owl:disjointWith rdf:resource="http://www.owl-ontologies.com/Ontology1198670863.owl#ATE_DPT_EAL"/>
        <owl:disjointWith rdf:resource="http://www.owl-ontologies.com/Ontology1198670863.owl#ATE_FUN_EAL"/>
        <owl:disjointWith rdf:resource="http://www.owl-ontologies.com/Ontology1198670863.owl#ATE_IND_EAL"/>
        <owl:disjointWith rdf:resource="http://www.owl-ontologies.com/Ontology1198670863.owl#AVA_VAN_EAL"/>
        <owl:disjointWith rdf:resource="http://www.owl-ontologies.com/Ontology1198670863.owl#OptEvid_ALC_FLR"/>
        <owl:disjointWith rdf:resource="http://www.owl-ontologies.com/Ontology1198670863.owl#OptEvid_SAR_OTHER"/>
    </owl:Class>
    


    <!-- http://www.owl-ontologies.com/Ontology1198670863.owl#ALC_FLR -->

    <owl:Class rdf:about="http://www.owl-ontologies.com/Ontology1198670863.owl#ALC_FLR">
        <rdfs:subClassOf rdf:resource="http://www.owl-ontologies.com/Ontology1198670863.owl#ALCClass"/>
        <owl:disjointWith rdf:resource="http://www.owl-ontologies.com/Ontology1198670863.owl#ALC_LCD"/>
        <owl:disjointWith rdf:resource="http://www.owl-ontologies.com/Ontology1198670863.owl#ALC_TAT"/>
    </owl:Class>
    


    <!-- http://www.owl-ontologies.com/Ontology1198670863.owl#ALC_LCD -->

    <owl:Class rdf:about="http://www.owl-ontologies.com/Ontology1198670863.owl#ALC_LCD">
        <rdfs:subClassOf rdf:resource="http://www.owl-ontologies.com/Ontology1198670863.owl#ALCClass"/>
        <owl:disjointWith rdf:resource="http://www.owl-ontologies.com/Ontology1198670863.owl#ALC_TAT"/>
    </owl:Class>
    


    <!-- http://www.owl-ontologies.com/Ontology1198670863.owl#ALC_LCD_EAL -->

    <owl:Class rdf:about="http://www.owl-ontologies.com/Ontology1198670863.owl#ALC_LCD_EAL">
        <rdfs:subClassOf rdf:resource="http://www.owl-ontologies.com/Ontology1198670863.owl#FamilyEvidence"/>
        <owl:disjointWith rdf:resource="http://www.owl-ontologies.com/Ontology1198670863.owl#ALC_TAT_EAL"/>
        <owl:disjointWith rdf:resource="http://www.owl-ontologies.com/Ontology1198670863.owl#ATE_COV_EAL"/>
        <owl:disjointWith rdf:resource="http://www.owl-ontologies.com/Ontology1198670863.owl#ATE_DPT_EAL"/>
        <owl:disjointWith rdf:resource="http://www.owl-ontologies.com/Ontology1198670863.owl#ATE_FUN_EAL"/>
        <owl:disjointWith rdf:resource="http://www.owl-ontologies.com/Ontology1198670863.owl#ATE_IND_EAL"/>
        <owl:disjointWith rdf:resource="http://www.owl-ontologies.com/Ontology1198670863.owl#AVA_VAN_EAL"/>
        <owl:disjointWith rdf:resource="http://www.owl-ontologies.com/Ontology1198670863.owl#OptEvid_ALC_FLR"/>
        <owl:disjointWith rdf:resource="http://www.owl-ontologies.com/Ontology1198670863.owl#OptEvid_SAR_OTHER"/>
    </owl:Class>
    


    <!-- http://www.owl-ontologies.com/Ontology1198670863.owl#ALC_TAT -->

    <owl:Class rdf:about="http://www.owl-ontologies.com/Ontology1198670863.owl#ALC_TAT">
        <rdfs:subClassOf rdf:resource="http://www.owl-ontologies.com/Ontology1198670863.owl#ALCClass"/>
    </owl:Class>
    


    <!-- http://www.owl-ontologies.com/Ontology1198670863.owl#ALC_TAT_EAL -->

    <owl:Class rdf:about="http://www.owl-ontologies.com/Ontology1198670863.owl#ALC_TAT_EAL">
        <rdfs:subClassOf rdf:resource="http://www.owl-ontologies.com/Ontology1198670863.owl#FamilyEvidence"/>
        <owl:disjointWith rdf:resource="http://www.owl-ontologies.com/Ontology1198670863.owl#ATE_COV_EAL"/>
        <owl:disjointWith rdf:resource="http://www.owl-ontologies.com/Ontology1198670863.owl#ATE_DPT_EAL"/>
        <owl:disjointWith rdf:resource="http://www.owl-ontologies.com/Ontology1198670863.owl#ATE_FUN_EAL"/>
        <owl:disjointWith rdf:resource="http://www.owl-ontologies.com/Ontology1198670863.owl#ATE_IND_EAL"/>
        <owl:disjointWith rdf:resource="http://www.owl-ontologies.com/Ontology1198670863.owl#AVA_VAN_EAL"/>
        <owl:disjointWith rdf:resource="http://www.owl-ontologies.com/Ontology1198670863.owl#OptEvid_ALC_FLR"/>
        <owl:disjointWith rdf:resource="http://www.owl-ontologies.com/Ontology1198670863.owl#OptEvid_SAR_OTHER"/>
    </owl:Class>
    


    <!-- http://www.owl-ontologies.com/Ontology1198670863.owl#APEClass -->

    <owl:Class rdf:about="http://www.owl-ontologies.com/Ontology1198670863.owl#APEClass">
        <rdfs:subClassOf rdf:resource="http://www.owl-ontologies.com/Ontology1198670863.owl#SARComponent"/>
        <owl:disjointWith rdf:resource="http://www.owl-ontologies.com/Ontology1198670863.owl#ASEClass"/>
        <owl:disjointWith rdf:resource="http://www.owl-ontologies.com/Ontology1198670863.owl#ATEClass"/>
        <owl:disjointWith rdf:resource="http://www.owl-ontologies.com/Ontology1198670863.owl#AVAClass"/>
    </owl:Class>
    


    <!-- http://www.owl-ontologies.com/Ontology1198670863.owl#APEGuide -->

    <owl:Class rdf:about="http://www.owl-ontologies.com/Ontology1198670863.owl#APEGuide">
        <rdfs:subClassOf rdf:resource="http://www.owl-ontologies.com/Ontology1198670863.owl#EvidenceGuide"/>
    </owl:Class>
    


    <!-- http://www.owl-ontologies.com/Ontology1198670863.owl#APETempl -->

    <owl:Class rdf:about="http://www.owl-ontologies.com/Ontology1198670863.owl#APETempl">
        <rdfs:subClassOf rdf:resource="http://www.owl-ontologies.com/Ontology1198670863.owl#EvidenceTemplate"/>
    </owl:Class>
    


    <!-- http://www.owl-ontologies.com/Ontology1198670863.owl#APE_CCL -->

    <owl:Class rdf:about="http://www.owl-ontologies.com/Ontology1198670863.owl#APE_CCL">
        <rdfs:subClassOf rdf:resource="http://www.owl-ontologies.com/Ontology1198670863.owl#APEClass"/>
        <owl:disjointWith rdf:resource="http://www.owl-ontologies.com/Ontology1198670863.owl#APE_ECD"/>
        <owl:disjointWith rdf:resource="http://www.owl-ontologies.com/Ontology1198670863.owl#APE_INT"/>
        <owl:disjointWith rdf:resource="http://www.owl-ontologies.com/Ontology1198670863.owl#APE_OBJ"/>
        <owl:disjointWith rdf:resource="http://www.owl-ontologies.com/Ontology1198670863.owl#APE_REQ"/>
        <owl:disjointWith rdf:resource="http://www.owl-ontologies.com/Ontology1198670863.owl#APE_SPD"/>
    </owl:Class>
    


    <!-- http://www.owl-ontologies.com/Ontology1198670863.owl#APE_ECD -->

    <owl:Class rdf:about="http://www.owl-ontologies.com/Ontology1198670863.owl#APE_ECD">
        <rdfs:subClassOf rdf:resource="http://www.owl-ontologies.com/Ontology1198670863.owl#APEClass"/>
        <owl:disjointWith rdf:resource="http://www.owl-ontologies.com/Ontology1198670863.owl#APE_INT"/>
        <owl:disjointWith rdf:resource="http://www.owl-ontologies.com/Ontology1198670863.owl#APE_OBJ"/>
        <owl:disjointWith rdf:resource="http://www.owl-ontologies.com/Ontology1198670863.owl#APE_REQ"/>
        <owl:disjointWith rdf:resource="http://www.owl-ontologies.com/Ontology1198670863.owl#APE_SPD"/>
    </owl:Class>
    


    <!-- http://www.owl-ontologies.com/Ontology1198670863.owl#APE_INT -->

    <owl:Class rdf:about="http://www.owl-ontologies.com/Ontology1198670863.owl#APE_INT">
        <rdfs:subClassOf rdf:resource="http://www.owl-ontologies.com/Ontology1198670863.owl#APEClass"/>
        <owl:disjointWith rdf:resource="http://www.owl-ontologies.com/Ontology1198670863.owl#APE_OBJ"/>
        <owl:disjointWith rdf:resource="http://www.owl-ontologies.com/Ontology1198670863.owl#APE_REQ"/>
        <owl:disjointWith rdf:resource="http://www.owl-ontologies.com/Ontology1198670863.owl#APE_SPD"/>
    </owl:Class>
    


    <!-- http://www.owl-ontologies.com/Ontology1198670863.owl#APE_OBJ -->

    <owl:Class rdf:about="http://www.owl-ontologies.com/Ontology1198670863.owl#APE_OBJ">
        <rdfs:subClassOf rdf:resource="http://www.owl-ontologies.com/Ontology1198670863.owl#APEClass"/>
        <owl:disjointWith rdf:resource="http://www.owl-ontologies.com/Ontology1198670863.owl#APE_REQ"/>
        <owl:disjointWith rdf:resource="http://www.owl-ontologies.com/Ontology1198670863.owl#APE_SPD"/>
    </owl:Class>
    


    <!-- http://www.owl-ontologies.com/Ontology1198670863.owl#APE_REQ -->

    <owl:Class rdf:about="http://www.owl-ontologies.com/Ontology1198670863.owl#APE_REQ">
        <rdfs:subClassOf rdf:resource="http://www.owl-ontologies.com/Ontology1198670863.owl#APEClass"/>
        <owl:disjointWith rdf:resource="http://www.owl-ontologies.com/Ontology1198670863.owl#APE_SPD"/>
    </owl:Class>
    


    <!-- http://www.owl-ontologies.com/Ontology1198670863.owl#APE_SPD -->

    <owl:Class rdf:about="http://www.owl-ontologies.com/Ontology1198670863.owl#APE_SPD">
        <rdfs:subClassOf rdf:resource="http://www.owl-ontologies.com/Ontology1198670863.owl#APEClass"/>
    </owl:Class>
    


    <!-- http://www.owl-ontologies.com/Ontology1198670863.owl#APH_Generic -->

    <owl:Class rdf:about="http://www.owl-ontologies.com/Ontology1198670863.owl#APH_Generic">
        <rdfs:subClassOf rdf:resource="http://www.owl-ontologies.com/Ontology1198670863.owl#AgrGeneric"/>
        <owl:disjointWith rdf:resource="http://www.owl-ontologies.com/Ontology1198670863.owl#APR_Generic"/>
        <rdfs:comment rdf:datatype="http://www.w3.org/2001/XMLSchema#string">Deals with the physical aspects</rdfs:comment>
    </owl:Class>
    


    <!-- http://www.owl-ontologies.com/Ontology1198670863.owl#APR_Generic -->

    <owl:Class rdf:about="http://www.owl-ontologies.com/Ontology1198670863.owl#APR_Generic">
        <rdfs:subClassOf rdf:resource="http://www.owl-ontologies.com/Ontology1198670863.owl#AgrGeneric"/>
        <rdfs:comment rdf:datatype="http://www.w3.org/2001/XMLSchema#string">Deals with the personnel/organizational aspects</rdfs:comment>
    </owl:Class>
    


    <!-- http://www.owl-ontologies.com/Ontology1198670863.owl#ASEClass -->

    <owl:Class rdf:about="http://www.owl-ontologies.com/Ontology1198670863.owl#ASEClass">
        <rdfs:subClassOf rdf:resource="http://www.owl-ontologies.com/Ontology1198670863.owl#SARComponent"/>
        <owl:disjointWith rdf:resource="http://www.owl-ontologies.com/Ontology1198670863.owl#ATEClass"/>
        <owl:disjointWith rdf:resource="http://www.owl-ontologies.com/Ontology1198670863.owl#AVAClass"/>
    </owl:Class>
    


    <!-- http://www.owl-ontologies.com/Ontology1198670863.owl#ASEGuide -->

    <owl:Class rdf:about="http://www.owl-ontologies.com/Ontology1198670863.owl#ASEGuide">
        <rdfs:subClassOf rdf:resource="http://www.owl-ontologies.com/Ontology1198670863.owl#EvidenceGuide"/>
    </owl:Class>
    


    <!-- http://www.owl-ontologies.com/Ontology1198670863.owl#ASETempl -->

    <owl:Class rdf:about="http://www.owl-ontologies.com/Ontology1198670863.owl#ASETempl">
        <rdfs:subClassOf rdf:resource="http://www.owl-ontologies.com/Ontology1198670863.owl#EvidenceTemplate"/>
    </owl:Class>
    


    <!-- http://www.owl-ontologies.com/Ontology1198670863.owl#ASE_CCL -->

    <owl:Class rdf:about="http://www.owl-ontologies.com/Ontology1198670863.owl#ASE_CCL">
        <rdfs:subClassOf rdf:resource="http://www.owl-ontologies.com/Ontology1198670863.owl#ASEClass"/>
        <owl:disjointWith rdf:resource="http://www.owl-ontologies.com/Ontology1198670863.owl#ASE_ECD"/>
        <owl:disjointWith rdf:resource="http://www.owl-ontologies.com/Ontology1198670863.owl#ASE_INT"/>
        <owl:disjointWith rdf:resource="http://www.owl-ontologies.com/Ontology1198670863.owl#ASE_OBJ"/>
        <owl:disjointWith rdf:resource="http://www.owl-ontologies.com/Ontology1198670863.owl#ASE_REQ"/>
        <owl:disjointWith rdf:resource="http://www.owl-ontologies.com/Ontology1198670863.owl#ASE_SPD"/>
        <owl:disjointWith rdf:resource="http://www.owl-ontologies.com/Ontology1198670863.owl#ASE_TSS"/>
    </owl:Class>
    


    <!-- http://www.owl-ontologies.com/Ontology1198670863.owl#ASE_ECD -->

    <owl:Class rdf:about="http://www.owl-ontologies.com/Ontology1198670863.owl#ASE_ECD">
        <rdfs:subClassOf rdf:resource="http://www.owl-ontologies.com/Ontology1198670863.owl#ASEClass"/>
        <owl:disjointWith rdf:resource="http://www.owl-ontologies.com/Ontology1198670863.owl#ASE_INT"/>
        <owl:disjointWith rdf:resource="http://www.owl-ontologies.com/Ontology1198670863.owl#ASE_OBJ"/>
        <owl:disjointWith rdf:resource="http://www.owl-ontologies.com/Ontology1198670863.owl#ASE_REQ"/>
        <owl:disjointWith rdf:resource="http://www.owl-ontologies.com/Ontology1198670863.owl#ASE_SPD"/>
        <owl:disjointWith rdf:resource="http://www.owl-ontologies.com/Ontology1198670863.owl#ASE_TSS"/>
    </owl:Class>
    


    <!-- http://www.owl-ontologies.com/Ontology1198670863.owl#ASE_INT -->

    <owl:Class rdf:about="http://www.owl-ontologies.com/Ontology1198670863.owl#ASE_INT">
        <rdfs:subClassOf rdf:resource="http://www.owl-ontologies.com/Ontology1198670863.owl#ASEClass"/>
        <owl:disjointWith rdf:resource="http://www.owl-ontologies.com/Ontology1198670863.owl#ASE_OBJ"/>
        <owl:disjointWith rdf:resource="http://www.owl-ontologies.com/Ontology1198670863.owl#ASE_REQ"/>
        <owl:disjointWith rdf:resource="http://www.owl-ontologies.com/Ontology1198670863.owl#ASE_SPD"/>
        <owl:disjointWith rdf:resource="http://www.owl-ontologies.com/Ontology1198670863.owl#ASE_TSS"/>
    </owl:Class>
    


    <!-- http://www.owl-ontologies.com/Ontology1198670863.owl#ASE_OBJ -->

    <owl:Class rdf:about="http://www.owl-ontologies.com/Ontology1198670863.owl#ASE_OBJ">
        <rdfs:subClassOf rdf:resource="http://www.owl-ontologies.com/Ontology1198670863.owl#ASEClass"/>
        <owl:disjointWith rdf:resource="http://www.owl-ontologies.com/Ontology1198670863.owl#ASE_REQ"/>
        <owl:disjointWith rdf:resource="http://www.owl-ontologies.com/Ontology1198670863.owl#ASE_SPD"/>
        <owl:disjointWith rdf:resource="http://www.owl-ontologies.com/Ontology1198670863.owl#ASE_TSS"/>
    </owl:Class>
    


    <!-- http://www.owl-ontologies.com/Ontology1198670863.owl#ASE_REQ -->

    <owl:Class rdf:about="http://www.owl-ontologies.com/Ontology1198670863.owl#ASE_REQ">
        <rdfs:subClassOf rdf:resource="http://www.owl-ontologies.com/Ontology1198670863.owl#ASEClass"/>
        <owl:disjointWith rdf:resource="http://www.owl-ontologies.com/Ontology1198670863.owl#ASE_SPD"/>
        <owl:disjointWith rdf:resource="http://www.owl-ontologies.com/Ontology1198670863.owl#ASE_TSS"/>
    </owl:Class>
    


    <!-- http://www.owl-ontologies.com/Ontology1198670863.owl#ASE_SPD -->

    <owl:Class rdf:about="http://www.owl-ontologies.com/Ontology1198670863.owl#ASE_SPD">
        <rdfs:subClassOf rdf:resource="http://www.owl-ontologies.com/Ontology1198670863.owl#ASEClass"/>
        <owl:disjointWith rdf:resource="http://www.owl-ontologies.com/Ontology1198670863.owl#ASE_TSS"/>
    </owl:Class>
    


    <!-- http://www.owl-ontologies.com/Ontology1198670863.owl#ASE_TSS -->

    <owl:Class rdf:about="http://www.owl-ontologies.com/Ontology1198670863.owl#ASE_TSS">
        <rdfs:subClassOf rdf:resource="http://www.owl-ontologies.com/Ontology1198670863.owl#ASEClass"/>
    </owl:Class>
    


    <!-- http://www.owl-ontologies.com/Ontology1198670863.owl#ATEClass -->

    <owl:Class rdf:about="http://www.owl-ontologies.com/Ontology1198670863.owl#ATEClass">
        <rdfs:subClassOf rdf:resource="http://www.owl-ontologies.com/Ontology1198670863.owl#SARComponent"/>
        <owl:disjointWith rdf:resource="http://www.owl-ontologies.com/Ontology1198670863.owl#AVAClass"/>
    </owl:Class>
    


    <!-- http://www.owl-ontologies.com/Ontology1198670863.owl#ATEGuide -->

    <owl:Class rdf:about="http://www.owl-ontologies.com/Ontology1198670863.owl#ATEGuide">
        <rdfs:subClassOf rdf:resource="http://www.owl-ontologies.com/Ontology1198670863.owl#EvidenceGuide"/>
    </owl:Class>
    


    <!-- http://www.owl-ontologies.com/Ontology1198670863.owl#ATETempl -->

    <owl:Class rdf:about="http://www.owl-ontologies.com/Ontology1198670863.owl#ATETempl">
        <rdfs:subClassOf rdf:resource="http://www.owl-ontologies.com/Ontology1198670863.owl#EvidenceTemplate"/>
    </owl:Class>
    


    <!-- http://www.owl-ontologies.com/Ontology1198670863.owl#ATE_COV -->

    <owl:Class rdf:about="http://www.owl-ontologies.com/Ontology1198670863.owl#ATE_COV">
        <rdfs:subClassOf rdf:resource="http://www.owl-ontologies.com/Ontology1198670863.owl#ATEClass"/>
        <owl:disjointWith rdf:resource="http://www.owl-ontologies.com/Ontology1198670863.owl#ATE_DPT"/>
        <owl:disjointWith rdf:resource="http://www.owl-ontologies.com/Ontology1198670863.owl#ATE_FUN"/>
        <owl:disjointWith rdf:resource="http://www.owl-ontologies.com/Ontology1198670863.owl#ATE_IND"/>
    </owl:Class>
    


    <!-- http://www.owl-ontologies.com/Ontology1198670863.owl#ATE_COV_EAL -->

    <owl:Class rdf:about="http://www.owl-ontologies.com/Ontology1198670863.owl#ATE_COV_EAL">
        <rdfs:subClassOf rdf:resource="http://www.owl-ontologies.com/Ontology1198670863.owl#FamilyEvidence"/>
        <owl:disjointWith rdf:resource="http://www.owl-ontologies.com/Ontology1198670863.owl#ATE_DPT_EAL"/>
        <owl:disjointWith rdf:resource="http://www.owl-ontologies.com/Ontology1198670863.owl#ATE_FUN_EAL"/>
        <owl:disjointWith rdf:resource="http://www.owl-ontologies.com/Ontology1198670863.owl#ATE_IND_EAL"/>
        <owl:disjointWith rdf:resource="http://www.owl-ontologies.com/Ontology1198670863.owl#AVA_VAN_EAL"/>
        <owl:disjointWith rdf:resource="http://www.owl-ontologies.com/Ontology1198670863.owl#OptEvid_ALC_FLR"/>
        <owl:disjointWith rdf:resource="http://www.owl-ontologies.com/Ontology1198670863.owl#OptEvid_SAR_OTHER"/>
    </owl:Class>
    


    <!-- http://www.owl-ontologies.com/Ontology1198670863.owl#ATE_DPT -->

    <owl:Class rdf:about="http://www.owl-ontologies.com/Ontology1198670863.owl#ATE_DPT">
        <rdfs:subClassOf rdf:resource="http://www.owl-ontologies.com/Ontology1198670863.owl#ATEClass"/>
        <owl:disjointWith rdf:resource="http://www.owl-ontologies.com/Ontology1198670863.owl#ATE_FUN"/>
        <owl:disjointWith rdf:resource="http://www.owl-ontologies.com/Ontology1198670863.owl#ATE_IND"/>
    </owl:Class>
    


    <!-- http://www.owl-ontologies.com/Ontology1198670863.owl#ATE_DPT_EAL -->

    <owl:Class rdf:about="http://www.owl-ontologies.com/Ontology1198670863.owl#ATE_DPT_EAL">
        <rdfs:subClassOf rdf:resource="http://www.owl-ontologies.com/Ontology1198670863.owl#FamilyEvidence"/>
        <owl:disjointWith rdf:resource="http://www.owl-ontologies.com/Ontology1198670863.owl#ATE_FUN_EAL"/>
        <owl:disjointWith rdf:resource="http://www.owl-ontologies.com/Ontology1198670863.owl#ATE_IND_EAL"/>
        <owl:disjointWith rdf:resource="http://www.owl-ontologies.com/Ontology1198670863.owl#AVA_VAN_EAL"/>
        <owl:disjointWith rdf:resource="http://www.owl-ontologies.com/Ontology1198670863.owl#OptEvid_ALC_FLR"/>
        <owl:disjointWith rdf:resource="http://www.owl-ontologies.com/Ontology1198670863.owl#OptEvid_SAR_OTHER"/>
    </owl:Class>
    


    <!-- http://www.owl-ontologies.com/Ontology1198670863.owl#ATE_FUN -->

    <owl:Class rdf:about="http://www.owl-ontologies.com/Ontology1198670863.owl#ATE_FUN">
        <rdfs:subClassOf rdf:resource="http://www.owl-ontologies.com/Ontology1198670863.owl#ATEClass"/>
        <owl:disjointWith rdf:resource="http://www.owl-ontologies.com/Ontology1198670863.owl#ATE_IND"/>
    </owl:Class>
    


    <!-- http://www.owl-ontologies.com/Ontology1198670863.owl#ATE_FUN_EAL -->

    <owl:Class rdf:about="http://www.owl-ontologies.com/Ontology1198670863.owl#ATE_FUN_EAL">
        <rdfs:subClassOf rdf:resource="http://www.owl-ontologies.com/Ontology1198670863.owl#FamilyEvidence"/>
        <owl:disjointWith rdf:resource="http://www.owl-ontologies.com/Ontology1198670863.owl#ATE_IND_EAL"/>
        <owl:disjointWith rdf:resource="http://www.owl-ontologies.com/Ontology1198670863.owl#AVA_VAN_EAL"/>
        <owl:disjointWith rdf:resource="http://www.owl-ontologies.com/Ontology1198670863.owl#OptEvid_ALC_FLR"/>
        <owl:disjointWith rdf:resource="http://www.owl-ontologies.com/Ontology1198670863.owl#OptEvid_SAR_OTHER"/>
    </owl:Class>
    


    <!-- http://www.owl-ontologies.com/Ontology1198670863.owl#ATE_IND -->

    <owl:Class rdf:about="http://www.owl-ontologies.com/Ontology1198670863.owl#ATE_IND">
        <rdfs:subClassOf rdf:resource="http://www.owl-ontologies.com/Ontology1198670863.owl#ATEClass"/>
    </owl:Class>
    


    <!-- http://www.owl-ontologies.com/Ontology1198670863.owl#ATE_IND_EAL -->

    <owl:Class rdf:about="http://www.owl-ontologies.com/Ontology1198670863.owl#ATE_IND_EAL">
        <rdfs:subClassOf rdf:resource="http://www.owl-ontologies.com/Ontology1198670863.owl#FamilyEvidence"/>
        <owl:disjointWith rdf:resource="http://www.owl-ontologies.com/Ontology1198670863.owl#AVA_VAN_EAL"/>
        <owl:disjointWith rdf:resource="http://www.owl-ontologies.com/Ontology1198670863.owl#OptEvid_ALC_FLR"/>
        <owl:disjointWith rdf:resource="http://www.owl-ontologies.com/Ontology1198670863.owl#OptEvid_SAR_OTHER"/>
    </owl:Class>
    


    <!-- http://www.owl-ontologies.com/Ontology1198670863.owl#AVAClass -->

    <owl:Class rdf:about="http://www.owl-ontologies.com/Ontology1198670863.owl#AVAClass">
        <rdfs:subClassOf rdf:resource="http://www.owl-ontologies.com/Ontology1198670863.owl#SARComponent"/>
    </owl:Class>
    


    <!-- http://www.owl-ontologies.com/Ontology1198670863.owl#AVAGuide -->

    <owl:Class rdf:about="http://www.owl-ontologies.com/Ontology1198670863.owl#AVAGuide">
        <rdfs:subClassOf rdf:resource="http://www.owl-ontologies.com/Ontology1198670863.owl#EvidenceGuide"/>
    </owl:Class>
    


    <!-- http://www.owl-ontologies.com/Ontology1198670863.owl#AVATempl -->

    <owl:Class rdf:about="http://www.owl-ontologies.com/Ontology1198670863.owl#AVATempl">
        <rdfs:subClassOf rdf:resource="http://www.owl-ontologies.com/Ontology1198670863.owl#EvidenceTemplate"/>
    </owl:Class>
    


    <!-- http://www.owl-ontologies.com/Ontology1198670863.owl#AVA_VAN -->

    <owl:Class rdf:about="http://www.owl-ontologies.com/Ontology1198670863.owl#AVA_VAN">
        <rdfs:subClassOf rdf:resource="http://www.owl-ontologies.com/Ontology1198670863.owl#AVAClass"/>
    </owl:Class>
    


    <!-- http://www.owl-ontologies.com/Ontology1198670863.owl#AVA_VAN_EAL -->

    <owl:Class rdf:about="http://www.owl-ontologies.com/Ontology1198670863.owl#AVA_VAN_EAL">
        <rdfs:subClassOf rdf:resource="http://www.owl-ontologies.com/Ontology1198670863.owl#FamilyEvidence"/>
        <owl:disjointWith rdf:resource="http://www.owl-ontologies.com/Ontology1198670863.owl#OptEvid_ALC_FLR"/>
        <owl:disjointWith rdf:resource="http://www.owl-ontologies.com/Ontology1198670863.owl#OptEvid_SAR_OTHER"/>
    </owl:Class>
    


    <!-- http://www.owl-ontologies.com/Ontology1198670863.owl#AgrGeneric -->

    <owl:Class rdf:about="http://www.owl-ontologies.com/Ontology1198670863.owl#AgrGeneric">
        <rdfs:subClassOf rdf:resource="http://www.owl-ontologies.com/Ontology1198670863.owl#EnhancedGeneric"/>
        <rdfs:comment rdf:datatype="http://www.w3.org/2001/XMLSchema#string">Assumptions concerning the TOE ant its environment</rdfs:comment>
    </owl:Class>
    


    <!-- http://www.owl-ontologies.com/Ontology1198670863.owl#ApplicDomain -->

    <owl:Class rdf:about="http://www.owl-ontologies.com/Ontology1198670863.owl#ApplicDomain">
        <rdfs:subClassOf rdf:resource="http://www.owl-ontologies.com/Ontology1198670863.owl#AuxiliaryConcept"/>
    </owl:Class>
    


    <!-- http://www.owl-ontologies.com/Ontology1198670863.owl#AuxiliaryConcept -->

    <owl:Class rdf:about="http://www.owl-ontologies.com/Ontology1198670863.owl#AuxiliaryConcept"/>
    


    <!-- http://www.owl-ontologies.com/Ontology1198670863.owl#CCProductCategory -->

    <owl:Class rdf:about="http://www.owl-ontologies.com/Ontology1198670863.owl#CCProductCategory">
        <rdfs:subClassOf rdf:resource="http://www.owl-ontologies.com/Ontology1198670863.owl#AuxiliaryConcept"/>
        <rdfs:comment rdf:datatype="http://www.w3.org/2001/XMLSchema#string">IT product and systems (TOE) categories used on CC portal</rdfs:comment>
    </owl:Class>
    


    <!-- http://www.owl-ontologies.com/Ontology1198670863.owl#CCSecComponent -->

    <owl:Class rdf:about="http://www.owl-ontologies.com/Ontology1198670863.owl#CCSecComponent">
        <rdfs:comment rdf:datatype="http://www.w3.org/2001/XMLSchema#string">CC 3.1 Functional and assurance components</rdfs:comment>
    </owl:Class>
    


    <!-- http://www.owl-ontologies.com/Ontology1198670863.owl#ConfClaims -->

    <owl:Class rdf:about="http://www.owl-ontologies.com/Ontology1198670863.owl#ConfClaims">
        <rdfs:subClassOf rdf:resource="http://www.owl-ontologies.com/Ontology1198670863.owl#ST_PP_Part"/>
    </owl:Class>
    


    <!-- http://www.owl-ontologies.com/Ontology1198670863.owl#D-element -->

    <owl:Class rdf:about="http://www.owl-ontologies.com/Ontology1198670863.owl#D-element">
        <rdfs:subClassOf rdf:resource="http://www.owl-ontologies.com/Ontology1198670863.owl#SAR_parts"/>
        <owl:disjointWith rdf:resource="http://www.owl-ontologies.com/Ontology1198670863.owl#E-element"/>
    </owl:Class>
    


    <!-- http://www.owl-ontologies.com/Ontology1198670863.owl#DAgrGeneric -->

    <owl:Class rdf:about="http://www.owl-ontologies.com/Ontology1198670863.owl#DAgrGeneric">
        <rdfs:subClassOf rdf:resource="http://www.owl-ontologies.com/Ontology1198670863.owl#EnhancedGeneric"/>
        <rdfs:comment rdf:datatype="http://www.w3.org/2001/XMLSchema#string">Different kinds of assets (passive entities)</rdfs:comment>
    </owl:Class>
    


    <!-- http://www.owl-ontologies.com/Ontology1198670863.owl#DEO_Generic -->

    <owl:Class rdf:about="http://www.owl-ontologies.com/Ontology1198670863.owl#DEO_Generic">
        <rdfs:subClassOf rdf:resource="http://www.owl-ontologies.com/Ontology1198670863.owl#DAgrGeneric"/>
        <owl:disjointWith rdf:resource="http://www.owl-ontologies.com/Ontology1198670863.owl#DES_Generic"/>
        <owl:disjointWith rdf:resource="http://www.owl-ontologies.com/Ontology1198670863.owl#DTO_Generic"/>
        <rdfs:comment xml:lang="en">Assets within the TOE operational environment</rdfs:comment>
        <rdfs:comment xml:lang="en">former DIT</rdfs:comment>
    </owl:Class>
    


    <!-- http://www.owl-ontologies.com/Ontology1198670863.owl#DES_Generic -->

    <owl:Class rdf:about="http://www.owl-ontologies.com/Ontology1198670863.owl#DES_Generic">
        <rdfs:subClassOf rdf:resource="http://www.owl-ontologies.com/Ontology1198670863.owl#DAgrGeneric"/>
        <owl:disjointWith rdf:resource="http://www.owl-ontologies.com/Ontology1198670863.owl#DTO_Generic"/>
        <rdfs:comment rdf:datatype="http://www.w3.org/2001/XMLSchema#string">General purpose assets placed in the TOE site (development, manufacturing, maintenance)</rdfs:comment>
        <rdfs:comment rdf:datatype="http://www.w3.org/2001/XMLSchema#string">former DAP</rdfs:comment>
    </owl:Class>
    


    <!-- http://www.owl-ontologies.com/Ontology1198670863.owl#DTO_Generic -->

    <owl:Class rdf:about="http://www.owl-ontologies.com/Ontology1198670863.owl#DTO_Generic">
        <rdfs:subClassOf rdf:resource="http://www.owl-ontologies.com/Ontology1198670863.owl#DAgrGeneric"/>
        <rdfs:comment rdf:datatype="http://www.w3.org/2001/XMLSchema#string">Data objects, services and other assets (passive entities) related to the TOE</rdfs:comment>
    </owl:Class>
    


    <!-- http://www.owl-ontologies.com/Ontology1198670863.owl#E-element -->

    <owl:Class rdf:about="http://www.owl-ontologies.com/Ontology1198670863.owl#E-element">
        <rdfs:subClassOf rdf:resource="http://www.owl-ontologies.com/Ontology1198670863.owl#SAR_parts"/>
    </owl:Class>
    


    <!-- http://www.owl-ontologies.com/Ontology1198670863.owl#EAL -->

    <owl:Class rdf:about="http://www.owl-ontologies.com/Ontology1198670863.owl#EAL">
        <rdfs:subClassOf rdf:resource="http://www.owl-ontologies.com/Ontology1198670863.owl#AuxiliaryConcept"/>
        <rdfs:comment rdf:datatype="http://www.w3.org/2001/XMLSchema#string">EAL levels</rdfs:comment>
    </owl:Class>
    


    <!-- http://www.owl-ontologies.com/Ontology1198670863.owl#EnhancedGeneric -->

    <owl:Class rdf:about="http://www.owl-ontologies.com/Ontology1198670863.owl#EnhancedGeneric">
        <rdfs:comment rdf:datatype="http://www.w3.org/2001/XMLSchema#string">Generics</rdfs:comment>
    </owl:Class>
    


    <!-- http://www.owl-ontologies.com/Ontology1198670863.owl#EvalVerdict -->

    <owl:Class rdf:about="http://www.owl-ontologies.com/Ontology1198670863.owl#EvalVerdict">
        <owl:equivalentClass>
            <owl:Class>
                <owl:oneOf rdf:parseType="Collection">
                    <rdf:Description rdf:about="http://www.owl-ontologies.com/Ontology1198670863.owl#FAIL"/>
                    <rdf:Description rdf:about="http://www.owl-ontologies.com/Ontology1198670863.owl#INCONCLUSIVE"/>
                    <rdf:Description rdf:about="http://www.owl-ontologies.com/Ontology1198670863.owl#PASS"/>
                </owl:oneOf>
            </owl:Class>
        </owl:equivalentClass>
        <rdfs:subClassOf rdf:resource="http://www.owl-ontologies.com/Ontology1198670863.owl#ITSecEvalPart"/>
    </owl:Class>
    


    <!-- http://www.owl-ontologies.com/Ontology1198670863.owl#EvaluationSub-activity -->

    <owl:Class rdf:about="http://www.owl-ontologies.com/Ontology1198670863.owl#EvaluationSub-activity">
        <owl:equivalentClass rdf:resource="http://www.owl-ontologies.com/Ontology1198670863.owl#SARComponent"/>
        <rdfs:subClassOf rdf:resource="http://www.owl-ontologies.com/Ontology1198670863.owl#ITSecEvalPart"/>
    </owl:Class>
    


    <!-- http://www.owl-ontologies.com/Ontology1198670863.owl#EvidenceDoc -->

    <owl:Class rdf:about="http://www.owl-ontologies.com/Ontology1198670863.owl#EvidenceDoc">
        <rdfs:comment rdf:datatype="http://www.w3.org/2001/XMLSchema#string">Documents attached as the evidence meeting SARs</rdfs:comment>
    </owl:Class>
    


    <!-- http://www.owl-ontologies.com/Ontology1198670863.owl#EvidenceGuide -->

    <owl:Class rdf:about="http://www.owl-ontologies.com/Ontology1198670863.owl#EvidenceGuide">
        <rdfs:comment xml:lang="en">Guidances helpful to elaborate evidences for particular assurance families</rdfs:comment>
    </owl:Class>
    


    <!-- http://www.owl-ontologies.com/Ontology1198670863.owl#EvidenceTemplate -->

    <owl:Class rdf:about="http://www.owl-ontologies.com/Ontology1198670863.owl#EvidenceTemplate">
        <rdfs:comment rdf:datatype="http://www.w3.org/2001/XMLSchema#string">Templates used during the elaboration of evidences for particular assurance families</rdfs:comment>
    </owl:Class>
    


    <!-- http://www.owl-ontologies.com/Ontology1198670863.owl#ExtCompDef -->

    <owl:Class rdf:about="http://www.owl-ontologies.com/Ontology1198670863.owl#ExtCompDef">
        <rdfs:subClassOf rdf:resource="http://www.owl-ontologies.com/Ontology1198670863.owl#ST_PP_Part"/>
    </owl:Class>
    


    <!-- http://www.owl-ontologies.com/Ontology1198670863.owl#FAUClass -->

    <owl:Class rdf:about="http://www.owl-ontologies.com/Ontology1198670863.owl#FAUClass">
        <rdfs:subClassOf rdf:resource="http://www.owl-ontologies.com/Ontology1198670863.owl#SFRComponent"/>
        <owl:disjointWith rdf:resource="http://www.owl-ontologies.com/Ontology1198670863.owl#FCOClass"/>
        <owl:disjointWith rdf:resource="http://www.owl-ontologies.com/Ontology1198670863.owl#FCSClass"/>
        <owl:disjointWith rdf:resource="http://www.owl-ontologies.com/Ontology1198670863.owl#FDPClass"/>
        <owl:disjointWith rdf:resource="http://www.owl-ontologies.com/Ontology1198670863.owl#FIAClass"/>
        <owl:disjointWith rdf:resource="http://www.owl-ontologies.com/Ontology1198670863.owl#FMTClass"/>
        <owl:disjointWith rdf:resource="http://www.owl-ontologies.com/Ontology1198670863.owl#FPRClass"/>
        <owl:disjointWith rdf:resource="http://www.owl-ontologies.com/Ontology1198670863.owl#FPTClass"/>
        <owl:disjointWith rdf:resource="http://www.owl-ontologies.com/Ontology1198670863.owl#FRUClass"/>
        <owl:disjointWith rdf:resource="http://www.owl-ontologies.com/Ontology1198670863.owl#FTAClass"/>
        <owl:disjointWith rdf:resource="http://www.owl-ontologies.com/Ontology1198670863.owl#FTPClass"/>
    </owl:Class>
    


    <!-- http://www.owl-ontologies.com/Ontology1198670863.owl#FAU_ARP -->

    <owl:Class rdf:about="http://www.owl-ontologies.com/Ontology1198670863.owl#FAU_ARP">
        <rdfs:subClassOf rdf:resource="http://www.owl-ontologies.com/Ontology1198670863.owl#FAUClass"/>
        <owl:disjointWith rdf:resource="http://www.owl-ontologies.com/Ontology1198670863.owl#FAU_GEN"/>
        <owl:disjointWith rdf:resource="http://www.owl-ontologies.com/Ontology1198670863.owl#FAU_SAA"/>
        <owl:disjointWith rdf:resource="http://www.owl-ontologies.com/Ontology1198670863.owl#FAU_SAR"/>
        <owl:disjointWith rdf:resource="http://www.owl-ontologies.com/Ontology1198670863.owl#FAU_SEL"/>
        <owl:disjointWith rdf:resource="http://www.owl-ontologies.com/Ontology1198670863.owl#FAU_STG"/>
    </owl:Class>
    


    <!-- http://www.owl-ontologies.com/Ontology1198670863.owl#FAU_GEN -->

    <owl:Class rdf:about="http://www.owl-ontologies.com/Ontology1198670863.owl#FAU_GEN">
        <rdfs:subClassOf rdf:resource="http://www.owl-ontologies.com/Ontology1198670863.owl#FAUClass"/>
        <owl:disjointWith rdf:resource="http://www.owl-ontologies.com/Ontology1198670863.owl#FAU_SAA"/>
        <owl:disjointWith rdf:resource="http://www.owl-ontologies.com/Ontology1198670863.owl#FAU_SAR"/>
        <owl:disjointWith rdf:resource="http://www.owl-ontologies.com/Ontology1198670863.owl#FAU_SEL"/>
        <owl:disjointWith rdf:resource="http://www.owl-ontologies.com/Ontology1198670863.owl#FAU_STG"/>
    </owl:Class>
    


    <!-- http://www.owl-ontologies.com/Ontology1198670863.owl#FAU_SAA -->

    <owl:Class rdf:about="http://www.owl-ontologies.com/Ontology1198670863.owl#FAU_SAA">
        <rdfs:subClassOf rdf:resource="http://www.owl-ontologies.com/Ontology1198670863.owl#FAUClass"/>
        <owl:disjointWith rdf:resource="http://www.owl-ontologies.com/Ontology1198670863.owl#FAU_SAR"/>
        <owl:disjointWith rdf:resource="http://www.owl-ontologies.com/Ontology1198670863.owl#FAU_SEL"/>
        <owl:disjointWith rdf:resource="http://www.owl-ontologies.com/Ontology1198670863.owl#FAU_STG"/>
    </owl:Class>
    


    <!-- http://www.owl-ontologies.com/Ontology1198670863.owl#FAU_SAR -->

    <owl:Class rdf:about="http://www.owl-ontologies.com/Ontology1198670863.owl#FAU_SAR">
        <rdfs:subClassOf rdf:resource="http://www.owl-ontologies.com/Ontology1198670863.owl#FAUClass"/>
        <owl:disjointWith rdf:resource="http://www.owl-ontologies.com/Ontology1198670863.owl#FAU_SEL"/>
        <owl:disjointWith rdf:resource="http://www.owl-ontologies.com/Ontology1198670863.owl#FAU_STG"/>
    </owl:Class>
    


    <!-- http://www.owl-ontologies.com/Ontology1198670863.owl#FAU_SEL -->

    <owl:Class rdf:about="http://www.owl-ontologies.com/Ontology1198670863.owl#FAU_SEL">
        <rdfs:subClassOf rdf:resource="http://www.owl-ontologies.com/Ontology1198670863.owl#FAUClass"/>
        <owl:disjointWith rdf:resource="http://www.owl-ontologies.com/Ontology1198670863.owl#FAU_STG"/>
    </owl:Class>
    


    <!-- http://www.owl-ontologies.com/Ontology1198670863.owl#FAU_STG -->

    <owl:Class rdf:about="http://www.owl-ontologies.com/Ontology1198670863.owl#FAU_STG">
        <rdfs:subClassOf rdf:resource="http://www.owl-ontologies.com/Ontology1198670863.owl#FAUClass"/>
    </owl:Class>
    


    <!-- http://www.owl-ontologies.com/Ontology1198670863.owl#FCOClass -->

    <owl:Class rdf:about="http://www.owl-ontologies.com/Ontology1198670863.owl#FCOClass">
        <rdfs:subClassOf rdf:resource="http://www.owl-ontologies.com/Ontology1198670863.owl#SFRComponent"/>
        <owl:disjointWith rdf:resource="http://www.owl-ontologies.com/Ontology1198670863.owl#FCSClass"/>
        <owl:disjointWith rdf:resource="http://www.owl-ontologies.com/Ontology1198670863.owl#FDPClass"/>
        <owl:disjointWith rdf:resource="http://www.owl-ontologies.com/Ontology1198670863.owl#FIAClass"/>
        <owl:disjointWith rdf:resource="http://www.owl-ontologies.com/Ontology1198670863.owl#FMTClass"/>
        <owl:disjointWith rdf:resource="http://www.owl-ontologies.com/Ontology1198670863.owl#FPRClass"/>
        <owl:disjointWith rdf:resource="http://www.owl-ontologies.com/Ontology1198670863.owl#FPTClass"/>
        <owl:disjointWith rdf:resource="http://www.owl-ontologies.com/Ontology1198670863.owl#FRUClass"/>
        <owl:disjointWith rdf:resource="http://www.owl-ontologies.com/Ontology1198670863.owl#FTAClass"/>
        <owl:disjointWith rdf:resource="http://www.owl-ontologies.com/Ontology1198670863.owl#FTPClass"/>
    </owl:Class>
    


    <!-- http://www.owl-ontologies.com/Ontology1198670863.owl#FCO_NRO -->

    <owl:Class rdf:about="http://www.owl-ontologies.com/Ontology1198670863.owl#FCO_NRO">
        <rdfs:subClassOf rdf:resource="http://www.owl-ontologies.com/Ontology1198670863.owl#FCOClass"/>
        <owl:disjointWith rdf:resource="http://www.owl-ontologies.com/Ontology1198670863.owl#FCO_NRR"/>
    </owl:Class>
    


    <!-- http://www.owl-ontologies.com/Ontology1198670863.owl#FCO_NRR -->

    <owl:Class rdf:about="http://www.owl-ontologies.com/Ontology1198670863.owl#FCO_NRR">
        <rdfs:subClassOf rdf:resource="http://www.owl-ontologies.com/Ontology1198670863.owl#FCOClass"/>
    </owl:Class>
    


    <!-- http://www.owl-ontologies.com/Ontology1198670863.owl#FCSClass -->

    <owl:Class rdf:about="http://www.owl-ontologies.com/Ontology1198670863.owl#FCSClass">
        <rdfs:subClassOf rdf:resource="http://www.owl-ontologies.com/Ontology1198670863.owl#SFRComponent"/>
        <owl:disjointWith rdf:resource="http://www.owl-ontologies.com/Ontology1198670863.owl#FDPClass"/>
        <owl:disjointWith rdf:resource="http://www.owl-ontologies.com/Ontology1198670863.owl#FIAClass"/>
        <owl:disjointWith rdf:resource="http://www.owl-ontologies.com/Ontology1198670863.owl#FMTClass"/>
        <owl:disjointWith rdf:resource="http://www.owl-ontologies.com/Ontology1198670863.owl#FPRClass"/>
        <owl:disjointWith rdf:resource="http://www.owl-ontologies.com/Ontology1198670863.owl#FPTClass"/>
        <owl:disjointWith rdf:resource="http://www.owl-ontologies.com/Ontology1198670863.owl#FRUClass"/>
        <owl:disjointWith rdf:resource="http://www.owl-ontologies.com/Ontology1198670863.owl#FTAClass"/>
        <owl:disjointWith rdf:resource="http://www.owl-ontologies.com/Ontology1198670863.owl#FTPClass"/>
    </owl:Class>
    


    <!-- http://www.owl-ontologies.com/Ontology1198670863.owl#FCS_CKM -->

    <owl:Class rdf:about="http://www.owl-ontologies.com/Ontology1198670863.owl#FCS_CKM">
        <rdfs:subClassOf rdf:resource="http://www.owl-ontologies.com/Ontology1198670863.owl#FCSClass"/>
        <owl:disjointWith rdf:resource="http://www.owl-ontologies.com/Ontology1198670863.owl#FCS_COP"/>
    </owl:Class>
    


    <!-- http://www.owl-ontologies.com/Ontology1198670863.owl#FCS_COP -->

    <owl:Class rdf:about="http://www.owl-ontologies.com/Ontology1198670863.owl#FCS_COP">
        <rdfs:subClassOf rdf:resource="http://www.owl-ontologies.com/Ontology1198670863.owl#FCSClass"/>
    </owl:Class>
    


    <!-- http://www.owl-ontologies.com/Ontology1198670863.owl#FDPClass -->

    <owl:Class rdf:about="http://www.owl-ontologies.com/Ontology1198670863.owl#FDPClass">
        <rdfs:subClassOf rdf:resource="http://www.owl-ontologies.com/Ontology1198670863.owl#SFRComponent"/>
        <owl:disjointWith rdf:resource="http://www.owl-ontologies.com/Ontology1198670863.owl#FIAClass"/>
        <owl:disjointWith rdf:resource="http://www.owl-ontologies.com/Ontology1198670863.owl#FMTClass"/>
        <owl:disjointWith rdf:resource="http://www.owl-ontologies.com/Ontology1198670863.owl#FPRClass"/>
        <owl:disjointWith rdf:resource="http://www.owl-ontologies.com/Ontology1198670863.owl#FPTClass"/>
        <owl:disjointWith rdf:resource="http://www.owl-ontologies.com/Ontology1198670863.owl#FRUClass"/>
        <owl:disjointWith rdf:resource="http://www.owl-ontologies.com/Ontology1198670863.owl#FTAClass"/>
        <owl:disjointWith rdf:resource="http://www.owl-ontologies.com/Ontology1198670863.owl#FTPClass"/>
    </owl:Class>
    


    <!-- http://www.owl-ontologies.com/Ontology1198670863.owl#FDP_ACC -->

    <owl:Class rdf:about="http://www.owl-ontologies.com/Ontology1198670863.owl#FDP_ACC">
        <rdfs:subClassOf rdf:resource="http://www.owl-ontologies.com/Ontology1198670863.owl#FDPClass"/>
        <owl:disjointWith rdf:resource="http://www.owl-ontologies.com/Ontology1198670863.owl#FDP_ACF"/>
        <owl:disjointWith rdf:resource="http://www.owl-ontologies.com/Ontology1198670863.owl#FDP_DAU"/>
        <owl:disjointWith rdf:resource="http://www.owl-ontologies.com/Ontology1198670863.owl#FDP_ETC"/>
        <owl:disjointWith rdf:resource="http://www.owl-ontologies.com/Ontology1198670863.owl#FDP_IFC"/>
        <owl:disjointWith rdf:resource="http://www.owl-ontologies.com/Ontology1198670863.owl#FDP_IFF"/>
        <owl:disjointWith rdf:resource="http://www.owl-ontologies.com/Ontology1198670863.owl#FDP_ITC"/>
        <owl:disjointWith rdf:resource="http://www.owl-ontologies.com/Ontology1198670863.owl#FDP_ITT"/>
        <owl:disjointWith rdf:resource="http://www.owl-ontologies.com/Ontology1198670863.owl#FDP_RIP"/>
        <owl:disjointWith rdf:resource="http://www.owl-ontologies.com/Ontology1198670863.owl#FDP_ROL"/>
        <owl:disjointWith rdf:resource="http://www.owl-ontologies.com/Ontology1198670863.owl#FDP_SDI"/>
        <owl:disjointWith rdf:resource="http://www.owl-ontologies.com/Ontology1198670863.owl#FDP_UCT"/>
        <owl:disjointWith rdf:resource="http://www.owl-ontologies.com/Ontology1198670863.owl#FDP_UIT"/>
    </owl:Class>
    


    <!-- http://www.owl-ontologies.com/Ontology1198670863.owl#FDP_ACF -->

    <owl:Class rdf:about="http://www.owl-ontologies.com/Ontology1198670863.owl#FDP_ACF">
        <rdfs:subClassOf rdf:resource="http://www.owl-ontologies.com/Ontology1198670863.owl#FDPClass"/>
        <owl:disjointWith rdf:resource="http://www.owl-ontologies.com/Ontology1198670863.owl#FDP_DAU"/>
        <owl:disjointWith rdf:resource="http://www.owl-ontologies.com/Ontology1198670863.owl#FDP_ETC"/>
        <owl:disjointWith rdf:resource="http://www.owl-ontologies.com/Ontology1198670863.owl#FDP_IFC"/>
        <owl:disjointWith rdf:resource="http://www.owl-ontologies.com/Ontology1198670863.owl#FDP_IFF"/>
        <owl:disjointWith rdf:resource="http://www.owl-ontologies.com/Ontology1198670863.owl#FDP_ITC"/>
        <owl:disjointWith rdf:resource="http://www.owl-ontologies.com/Ontology1198670863.owl#FDP_ITT"/>
        <owl:disjointWith rdf:resource="http://www.owl-ontologies.com/Ontology1198670863.owl#FDP_RIP"/>
        <owl:disjointWith rdf:resource="http://www.owl-ontologies.com/Ontology1198670863.owl#FDP_ROL"/>
        <owl:disjointWith rdf:resource="http://www.owl-ontologies.com/Ontology1198670863.owl#FDP_SDI"/>
        <owl:disjointWith rdf:resource="http://www.owl-ontologies.com/Ontology1198670863.owl#FDP_UCT"/>
        <owl:disjointWith rdf:resource="http://www.owl-ontologies.com/Ontology1198670863.owl#FDP_UIT"/>
    </owl:Class>
    


    <!-- http://www.owl-ontologies.com/Ontology1198670863.owl#FDP_DAU -->

    <owl:Class rdf:about="http://www.owl-ontologies.com/Ontology1198670863.owl#FDP_DAU">
        <rdfs:subClassOf rdf:resource="http://www.owl-ontologies.com/Ontology1198670863.owl#FDPClass"/>
        <owl:disjointWith rdf:resource="http://www.owl-ontologies.com/Ontology1198670863.owl#FDP_ETC"/>
        <owl:disjointWith rdf:resource="http://www.owl-ontologies.com/Ontology1198670863.owl#FDP_IFC"/>
        <owl:disjointWith rdf:resource="http://www.owl-ontologies.com/Ontology1198670863.owl#FDP_IFF"/>
        <owl:disjointWith rdf:resource="http://www.owl-ontologies.com/Ontology1198670863.owl#FDP_ITC"/>
        <owl:disjointWith rdf:resource="http://www.owl-ontologies.com/Ontology1198670863.owl#FDP_ITT"/>
        <owl:disjointWith rdf:resource="http://www.owl-ontologies.com/Ontology1198670863.owl#FDP_RIP"/>
        <owl:disjointWith rdf:resource="http://www.owl-ontologies.com/Ontology1198670863.owl#FDP_ROL"/>
        <owl:disjointWith rdf:resource="http://www.owl-ontologies.com/Ontology1198670863.owl#FDP_SDI"/>
        <owl:disjointWith rdf:resource="http://www.owl-ontologies.com/Ontology1198670863.owl#FDP_UCT"/>
        <owl:disjointWith rdf:resource="http://www.owl-ontologies.com/Ontology1198670863.owl#FDP_UIT"/>
    </owl:Class>
    


    <!-- http://www.owl-ontologies.com/Ontology1198670863.owl#FDP_ETC -->

    <owl:Class rdf:about="http://www.owl-ontologies.com/Ontology1198670863.owl#FDP_ETC">
        <rdfs:subClassOf rdf:resource="http://www.owl-ontologies.com/Ontology1198670863.owl#FDPClass"/>
        <owl:disjointWith rdf:resource="http://www.owl-ontologies.com/Ontology1198670863.owl#FDP_IFC"/>
        <owl:disjointWith rdf:resource="http://www.owl-ontologies.com/Ontology1198670863.owl#FDP_IFF"/>
        <owl:disjointWith rdf:resource="http://www.owl-ontologies.com/Ontology1198670863.owl#FDP_ITC"/>
        <owl:disjointWith rdf:resource="http://www.owl-ontologies.com/Ontology1198670863.owl#FDP_ITT"/>
        <owl:disjointWith rdf:resource="http://www.owl-ontologies.com/Ontology1198670863.owl#FDP_RIP"/>
        <owl:disjointWith rdf:resource="http://www.owl-ontologies.com/Ontology1198670863.owl#FDP_ROL"/>
        <owl:disjointWith rdf:resource="http://www.owl-ontologies.com/Ontology1198670863.owl#FDP_SDI"/>
        <owl:disjointWith rdf:resource="http://www.owl-ontologies.com/Ontology1198670863.owl#FDP_UCT"/>
        <owl:disjointWith rdf:resource="http://www.owl-ontologies.com/Ontology1198670863.owl#FDP_UIT"/>
    </owl:Class>
    


    <!-- http://www.owl-ontologies.com/Ontology1198670863.owl#FDP_IFC -->

    <owl:Class rdf:about="http://www.owl-ontologies.com/Ontology1198670863.owl#FDP_IFC">
        <rdfs:subClassOf rdf:resource="http://www.owl-ontologies.com/Ontology1198670863.owl#FDPClass"/>
        <owl:disjointWith rdf:resource="http://www.owl-ontologies.com/Ontology1198670863.owl#FDP_IFF"/>
        <owl:disjointWith rdf:resource="http://www.owl-ontologies.com/Ontology1198670863.owl#FDP_ITC"/>
        <owl:disjointWith rdf:resource="http://www.owl-ontologies.com/Ontology1198670863.owl#FDP_ITT"/>
        <owl:disjointWith rdf:resource="http://www.owl-ontologies.com/Ontology1198670863.owl#FDP_RIP"/>
        <owl:disjointWith rdf:resource="http://www.owl-ontologies.com/Ontology1198670863.owl#FDP_ROL"/>
        <owl:disjointWith rdf:resource="http://www.owl-ontologies.com/Ontology1198670863.owl#FDP_SDI"/>
        <owl:disjointWith rdf:resource="http://www.owl-ontologies.com/Ontology1198670863.owl#FDP_UCT"/>
        <owl:disjointWith rdf:resource="http://www.owl-ontologies.com/Ontology1198670863.owl#FDP_UIT"/>
    </owl:Class>
    


    <!-- http://www.owl-ontologies.com/Ontology1198670863.owl#FDP_IFF -->

    <owl:Class rdf:about="http://www.owl-ontologies.com/Ontology1198670863.owl#FDP_IFF">
        <rdfs:subClassOf rdf:resource="http://www.owl-ontologies.com/Ontology1198670863.owl#FDPClass"/>
        <owl:disjointWith rdf:resource="http://www.owl-ontologies.com/Ontology1198670863.owl#FDP_ITC"/>
        <owl:disjointWith rdf:resource="http://www.owl-ontologies.com/Ontology1198670863.owl#FDP_ITT"/>
        <owl:disjointWith rdf:resource="http://www.owl-ontologies.com/Ontology1198670863.owl#FDP_RIP"/>
        <owl:disjointWith rdf:resource="http://www.owl-ontologies.com/Ontology1198670863.owl#FDP_ROL"/>
        <owl:disjointWith rdf:resource="http://www.owl-ontologies.com/Ontology1198670863.owl#FDP_SDI"/>
        <owl:disjointWith rdf:resource="http://www.owl-ontologies.com/Ontology1198670863.owl#FDP_UCT"/>
        <owl:disjointWith rdf:resource="http://www.owl-ontologies.com/Ontology1198670863.owl#FDP_UIT"/>
    </owl:Class>
    


    <!-- http://www.owl-ontologies.com/Ontology1198670863.owl#FDP_ITC -->

    <owl:Class rdf:about="http://www.owl-ontologies.com/Ontology1198670863.owl#FDP_ITC">
        <rdfs:subClassOf rdf:resource="http://www.owl-ontologies.com/Ontology1198670863.owl#FDPClass"/>
        <owl:disjointWith rdf:resource="http://www.owl-ontologies.com/Ontology1198670863.owl#FDP_ITT"/>
        <owl:disjointWith rdf:resource="http://www.owl-ontologies.com/Ontology1198670863.owl#FDP_RIP"/>
        <owl:disjointWith rdf:resource="http://www.owl-ontologies.com/Ontology1198670863.owl#FDP_ROL"/>
        <owl:disjointWith rdf:resource="http://www.owl-ontologies.com/Ontology1198670863.owl#FDP_SDI"/>
        <owl:disjointWith rdf:resource="http://www.owl-ontologies.com/Ontology1198670863.owl#FDP_UCT"/>
        <owl:disjointWith rdf:resource="http://www.owl-ontologies.com/Ontology1198670863.owl#FDP_UIT"/>
    </owl:Class>
    


    <!-- http://www.owl-ontologies.com/Ontology1198670863.owl#FDP_ITT -->

    <owl:Class rdf:about="http://www.owl-ontologies.com/Ontology1198670863.owl#FDP_ITT">
        <rdfs:subClassOf rdf:resource="http://www.owl-ontologies.com/Ontology1198670863.owl#FDPClass"/>
        <owl:disjointWith rdf:resource="http://www.owl-ontologies.com/Ontology1198670863.owl#FDP_RIP"/>
        <owl:disjointWith rdf:resource="http://www.owl-ontologies.com/Ontology1198670863.owl#FDP_ROL"/>
        <owl:disjointWith rdf:resource="http://www.owl-ontologies.com/Ontology1198670863.owl#FDP_SDI"/>
        <owl:disjointWith rdf:resource="http://www.owl-ontologies.com/Ontology1198670863.owl#FDP_UCT"/>
        <owl:disjointWith rdf:resource="http://www.owl-ontologies.com/Ontology1198670863.owl#FDP_UIT"/>
    </owl:Class>
    


    <!-- http://www.owl-ontologies.com/Ontology1198670863.owl#FDP_RIP -->

    <owl:Class rdf:about="http://www.owl-ontologies.com/Ontology1198670863.owl#FDP_RIP">
        <rdfs:subClassOf rdf:resource="http://www.owl-ontologies.com/Ontology1198670863.owl#FDPClass"/>
        <owl:disjointWith rdf:resource="http://www.owl-ontologies.com/Ontology1198670863.owl#FDP_ROL"/>
        <owl:disjointWith rdf:resource="http://www.owl-ontologies.com/Ontology1198670863.owl#FDP_SDI"/>
        <owl:disjointWith rdf:resource="http://www.owl-ontologies.com/Ontology1198670863.owl#FDP_UCT"/>
        <owl:disjointWith rdf:resource="http://www.owl-ontologies.com/Ontology1198670863.owl#FDP_UIT"/>
    </owl:Class>
    


    <!-- http://www.owl-ontologies.com/Ontology1198670863.owl#FDP_ROL -->

    <owl:Class rdf:about="http://www.owl-ontologies.com/Ontology1198670863.owl#FDP_ROL">
        <rdfs:subClassOf rdf:resource="http://www.owl-ontologies.com/Ontology1198670863.owl#FDPClass"/>
        <owl:disjointWith rdf:resource="http://www.owl-ontologies.com/Ontology1198670863.owl#FDP_SDI"/>
        <owl:disjointWith rdf:resource="http://www.owl-ontologies.com/Ontology1198670863.owl#FDP_UCT"/>
        <owl:disjointWith rdf:resource="http://www.owl-ontologies.com/Ontology1198670863.owl#FDP_UIT"/>
    </owl:Class>
    


    <!-- http://www.owl-ontologies.com/Ontology1198670863.owl#FDP_SDI -->

    <owl:Class rdf:about="http://www.owl-ontologies.com/Ontology1198670863.owl#FDP_SDI">
        <rdfs:subClassOf rdf:resource="http://www.owl-ontologies.com/Ontology1198670863.owl#FDPClass"/>
        <owl:disjointWith rdf:resource="http://www.owl-ontologies.com/Ontology1198670863.owl#FDP_UCT"/>
        <owl:disjointWith rdf:resource="http://www.owl-ontologies.com/Ontology1198670863.owl#FDP_UIT"/>
    </owl:Class>
    


    <!-- http://www.owl-ontologies.com/Ontology1198670863.owl#FDP_UCT -->

    <owl:Class rdf:about="http://www.owl-ontologies.com/Ontology1198670863.owl#FDP_UCT">
        <rdfs:subClassOf rdf:resource="http://www.owl-ontologies.com/Ontology1198670863.owl#FDPClass"/>
        <owl:disjointWith rdf:resource="http://www.owl-ontologies.com/Ontology1198670863.owl#FDP_UIT"/>
    </owl:Class>
    


    <!-- http://www.owl-ontologies.com/Ontology1198670863.owl#FDP_UIT -->

    <owl:Class rdf:about="http://www.owl-ontologies.com/Ontology1198670863.owl#FDP_UIT">
        <rdfs:subClassOf rdf:resource="http://www.owl-ontologies.com/Ontology1198670863.owl#FDPClass"/>
    </owl:Class>
    


    <!-- http://www.owl-ontologies.com/Ontology1198670863.owl#FIAClass -->

    <owl:Class rdf:about="http://www.owl-ontologies.com/Ontology1198670863.owl#FIAClass">
        <rdfs:subClassOf rdf:resource="http://www.owl-ontologies.com/Ontology1198670863.owl#SFRComponent"/>
        <owl:disjointWith rdf:resource="http://www.owl-ontologies.com/Ontology1198670863.owl#FMTClass"/>
        <owl:disjointWith rdf:resource="http://www.owl-ontologies.com/Ontology1198670863.owl#FPRClass"/>
        <owl:disjointWith rdf:resource="http://www.owl-ontologies.com/Ontology1198670863.owl#FPTClass"/>
        <owl:disjointWith rdf:resource="http://www.owl-ontologies.com/Ontology1198670863.owl#FRUClass"/>
        <owl:disjointWith rdf:resource="http://www.owl-ontologies.com/Ontology1198670863.owl#FTAClass"/>
        <owl:disjointWith rdf:resource="http://www.owl-ontologies.com/Ontology1198670863.owl#FTPClass"/>
    </owl:Class>
    


    <!-- http://www.owl-ontologies.com/Ontology1198670863.owl#FIA_AFL -->

    <owl:Class rdf:about="http://www.owl-ontologies.com/Ontology1198670863.owl#FIA_AFL">
        <rdfs:subClassOf rdf:resource="http://www.owl-ontologies.com/Ontology1198670863.owl#FIAClass"/>
        <owl:disjointWith rdf:resource="http://www.owl-ontologies.com/Ontology1198670863.owl#FIA_ATD"/>
        <owl:disjointWith rdf:resource="http://www.owl-ontologies.com/Ontology1198670863.owl#FIA_SOS"/>
        <owl:disjointWith rdf:resource="http://www.owl-ontologies.com/Ontology1198670863.owl#FIA_UAU"/>
        <owl:disjointWith rdf:resource="http://www.owl-ontologies.com/Ontology1198670863.owl#FIA_UID"/>
        <owl:disjointWith rdf:resource="http://www.owl-ontologies.com/Ontology1198670863.owl#FIA_USB"/>
    </owl:Class>
    


    <!-- http://www.owl-ontologies.com/Ontology1198670863.owl#FIA_ATD -->

    <owl:Class rdf:about="http://www.owl-ontologies.com/Ontology1198670863.owl#FIA_ATD">
        <rdfs:subClassOf rdf:resource="http://www.owl-ontologies.com/Ontology1198670863.owl#FIAClass"/>
        <owl:disjointWith rdf:resource="http://www.owl-ontologies.com/Ontology1198670863.owl#FIA_SOS"/>
        <owl:disjointWith rdf:resource="http://www.owl-ontologies.com/Ontology1198670863.owl#FIA_UAU"/>
        <owl:disjointWith rdf:resource="http://www.owl-ontologies.com/Ontology1198670863.owl#FIA_UID"/>
        <owl:disjointWith rdf:resource="http://www.owl-ontologies.com/Ontology1198670863.owl#FIA_USB"/>
    </owl:Class>
    


    <!-- http://www.owl-ontologies.com/Ontology1198670863.owl#FIA_SOS -->

    <owl:Class rdf:about="http://www.owl-ontologies.com/Ontology1198670863.owl#FIA_SOS">
        <rdfs:subClassOf rdf:resource="http://www.owl-ontologies.com/Ontology1198670863.owl#FIAClass"/>
        <owl:disjointWith rdf:resource="http://www.owl-ontologies.com/Ontology1198670863.owl#FIA_UAU"/>
        <owl:disjointWith rdf:resource="http://www.owl-ontologies.com/Ontology1198670863.owl#FIA_UID"/>
        <owl:disjointWith rdf:resource="http://www.owl-ontologies.com/Ontology1198670863.owl#FIA_USB"/>
    </owl:Class>
    


    <!-- http://www.owl-ontologies.com/Ontology1198670863.owl#FIA_UAU -->

    <owl:Class rdf:about="http://www.owl-ontologies.com/Ontology1198670863.owl#FIA_UAU">
        <rdfs:subClassOf rdf:resource="http://www.owl-ontologies.com/Ontology1198670863.owl#FIAClass"/>
        <owl:disjointWith rdf:resource="http://www.owl-ontologies.com/Ontology1198670863.owl#FIA_UID"/>
        <owl:disjointWith rdf:resource="http://www.owl-ontologies.com/Ontology1198670863.owl#FIA_USB"/>
    </owl:Class>
    


    <!-- http://www.owl-ontologies.com/Ontology1198670863.owl#FIA_UID -->

    <owl:Class rdf:about="http://www.owl-ontologies.com/Ontology1198670863.owl#FIA_UID">
        <rdfs:subClassOf rdf:resource="http://www.owl-ontologies.com/Ontology1198670863.owl#FIAClass"/>
        <owl:disjointWith rdf:resource="http://www.owl-ontologies.com/Ontology1198670863.owl#FIA_USB"/>
    </owl:Class>
    


    <!-- http://www.owl-ontologies.com/Ontology1198670863.owl#FIA_USB -->

    <owl:Class rdf:about="http://www.owl-ontologies.com/Ontology1198670863.owl#FIA_USB">
        <rdfs:subClassOf rdf:resource="http://www.owl-ontologies.com/Ontology1198670863.owl#FIAClass"/>
    </owl:Class>
    


    <!-- http://www.owl-ontologies.com/Ontology1198670863.owl#FMTClass -->

    <owl:Class rdf:about="http://www.owl-ontologies.com/Ontology1198670863.owl#FMTClass">
        <rdfs:subClassOf rdf:resource="http://www.owl-ontologies.com/Ontology1198670863.owl#SFRComponent"/>
        <owl:disjointWith rdf:resource="http://www.owl-ontologies.com/Ontology1198670863.owl#FPRClass"/>
        <owl:disjointWith rdf:resource="http://www.owl-ontologies.com/Ontology1198670863.owl#FPTClass"/>
        <owl:disjointWith rdf:resource="http://www.owl-ontologies.com/Ontology1198670863.owl#FRUClass"/>
        <owl:disjointWith rdf:resource="http://www.owl-ontologies.com/Ontology1198670863.owl#FTAClass"/>
        <owl:disjointWith rdf:resource="http://www.owl-ontologies.com/Ontology1198670863.owl#FTPClass"/>
    </owl:Class>
    


    <!-- http://www.owl-ontologies.com/Ontology1198670863.owl#FMT_MOF -->

    <owl:Class rdf:about="http://www.owl-ontologies.com/Ontology1198670863.owl#FMT_MOF">
        <rdfs:subClassOf rdf:resource="http://www.owl-ontologies.com/Ontology1198670863.owl#FMTClass"/>
        <owl:disjointWith rdf:resource="http://www.owl-ontologies.com/Ontology1198670863.owl#FMT_MSA"/>
        <owl:disjointWith rdf:resource="http://www.owl-ontologies.com/Ontology1198670863.owl#FMT_MTD"/>
        <owl:disjointWith rdf:resource="http://www.owl-ontologies.com/Ontology1198670863.owl#FMT_REV"/>
        <owl:disjointWith rdf:resource="http://www.owl-ontologies.com/Ontology1198670863.owl#FMT_SAE"/>
        <owl:disjointWith rdf:resource="http://www.owl-ontologies.com/Ontology1198670863.owl#FMT_SMF"/>
        <owl:disjointWith rdf:resource="http://www.owl-ontologies.com/Ontology1198670863.owl#FMT_SMR"/>
    </owl:Class>
    


    <!-- http://www.owl-ontologies.com/Ontology1198670863.owl#FMT_MSA -->

    <owl:Class rdf:about="http://www.owl-ontologies.com/Ontology1198670863.owl#FMT_MSA">
        <rdfs:subClassOf rdf:resource="http://www.owl-ontologies.com/Ontology1198670863.owl#FMTClass"/>
        <owl:disjointWith rdf:resource="http://www.owl-ontologies.com/Ontology1198670863.owl#FMT_MTD"/>
        <owl:disjointWith rdf:resource="http://www.owl-ontologies.com/Ontology1198670863.owl#FMT_REV"/>
        <owl:disjointWith rdf:resource="http://www.owl-ontologies.com/Ontology1198670863.owl#FMT_SAE"/>
        <owl:disjointWith rdf:resource="http://www.owl-ontologies.com/Ontology1198670863.owl#FMT_SMF"/>
        <owl:disjointWith rdf:resource="http://www.owl-ontologies.com/Ontology1198670863.owl#FMT_SMR"/>
    </owl:Class>
    


    <!-- http://www.owl-ontologies.com/Ontology1198670863.owl#FMT_MTD -->

    <owl:Class rdf:about="http://www.owl-ontologies.com/Ontology1198670863.owl#FMT_MTD">
        <rdfs:subClassOf rdf:resource="http://www.owl-ontologies.com/Ontology1198670863.owl#FMTClass"/>
        <owl:disjointWith rdf:resource="http://www.owl-ontologies.com/Ontology1198670863.owl#FMT_REV"/>
        <owl:disjointWith rdf:resource="http://www.owl-ontologies.com/Ontology1198670863.owl#FMT_SAE"/>
        <owl:disjointWith rdf:resource="http://www.owl-ontologies.com/Ontology1198670863.owl#FMT_SMF"/>
        <owl:disjointWith rdf:resource="http://www.owl-ontologies.com/Ontology1198670863.owl#FMT_SMR"/>
    </owl:Class>
    


    <!-- http://www.owl-ontologies.com/Ontology1198670863.owl#FMT_REV -->

    <owl:Class rdf:about="http://www.owl-ontologies.com/Ontology1198670863.owl#FMT_REV">
        <rdfs:subClassOf rdf:resource="http://www.owl-ontologies.com/Ontology1198670863.owl#FMTClass"/>
        <owl:disjointWith rdf:resource="http://www.owl-ontologies.com/Ontology1198670863.owl#FMT_SAE"/>
        <owl:disjointWith rdf:resource="http://www.owl-ontologies.com/Ontology1198670863.owl#FMT_SMF"/>
        <owl:disjointWith rdf:resource="http://www.owl-ontologies.com/Ontology1198670863.owl#FMT_SMR"/>
    </owl:Class>
    


    <!-- http://www.owl-ontologies.com/Ontology1198670863.owl#FMT_SAE -->

    <owl:Class rdf:about="http://www.owl-ontologies.com/Ontology1198670863.owl#FMT_SAE">
        <rdfs:subClassOf rdf:resource="http://www.owl-ontologies.com/Ontology1198670863.owl#FMTClass"/>
        <owl:disjointWith rdf:resource="http://www.owl-ontologies.com/Ontology1198670863.owl#FMT_SMF"/>
        <owl:disjointWith rdf:resource="http://www.owl-ontologies.com/Ontology1198670863.owl#FMT_SMR"/>
    </owl:Class>
    


    <!-- http://www.owl-ontologies.com/Ontology1198670863.owl#FMT_SMF -->

    <owl:Class rdf:about="http://www.owl-ontologies.com/Ontology1198670863.owl#FMT_SMF">
        <rdfs:subClassOf rdf:resource="http://www.owl-ontologies.com/Ontology1198670863.owl#FMTClass"/>
        <owl:disjointWith rdf:resource="http://www.owl-ontologies.com/Ontology1198670863.owl#FMT_SMR"/>
    </owl:Class>
    


    <!-- http://www.owl-ontologies.com/Ontology1198670863.owl#FMT_SMR -->

    <owl:Class rdf:about="http://www.owl-ontologies.com/Ontology1198670863.owl#FMT_SMR">
        <rdfs:subClassOf rdf:resource="http://www.owl-ontologies.com/Ontology1198670863.owl#FMTClass"/>
    </owl:Class>
    


    <!-- http://www.owl-ontologies.com/Ontology1198670863.owl#FPRClass -->

    <owl:Class rdf:about="http://www.owl-ontologies.com/Ontology1198670863.owl#FPRClass">
        <rdfs:subClassOf rdf:resource="http://www.owl-ontologies.com/Ontology1198670863.owl#SFRComponent"/>
        <owl:disjointWith rdf:resource="http://www.owl-ontologies.com/Ontology1198670863.owl#FPTClass"/>
        <owl:disjointWith rdf:resource="http://www.owl-ontologies.com/Ontology1198670863.owl#FRUClass"/>
        <owl:disjointWith rdf:resource="http://www.owl-ontologies.com/Ontology1198670863.owl#FTAClass"/>
        <owl:disjointWith rdf:resource="http://www.owl-ontologies.com/Ontology1198670863.owl#FTPClass"/>
    </owl:Class>
    


    <!-- http://www.owl-ontologies.com/Ontology1198670863.owl#FPR_ANO -->

    <owl:Class rdf:about="http://www.owl-ontologies.com/Ontology1198670863.owl#FPR_ANO">
        <rdfs:subClassOf rdf:resource="http://www.owl-ontologies.com/Ontology1198670863.owl#FPRClass"/>
        <owl:disjointWith rdf:resource="http://www.owl-ontologies.com/Ontology1198670863.owl#FPR_PSE"/>
        <owl:disjointWith rdf:resource="http://www.owl-ontologies.com/Ontology1198670863.owl#FPR_UNL"/>
        <owl:disjointWith rdf:resource="http://www.owl-ontologies.com/Ontology1198670863.owl#FPR_UNO"/>
    </owl:Class>
    


    <!-- http://www.owl-ontologies.com/Ontology1198670863.owl#FPR_PSE -->

    <owl:Class rdf:about="http://www.owl-ontologies.com/Ontology1198670863.owl#FPR_PSE">
        <rdfs:subClassOf rdf:resource="http://www.owl-ontologies.com/Ontology1198670863.owl#FPRClass"/>
        <owl:disjointWith rdf:resource="http://www.owl-ontologies.com/Ontology1198670863.owl#FPR_UNL"/>
        <owl:disjointWith rdf:resource="http://www.owl-ontologies.com/Ontology1198670863.owl#FPR_UNO"/>
    </owl:Class>
    


    <!-- http://www.owl-ontologies.com/Ontology1198670863.owl#FPR_UNL -->

    <owl:Class rdf:about="http://www.owl-ontologies.com/Ontology1198670863.owl#FPR_UNL">
        <rdfs:subClassOf rdf:resource="http://www.owl-ontologies.com/Ontology1198670863.owl#FPRClass"/>
        <owl:disjointWith rdf:resource="http://www.owl-ontologies.com/Ontology1198670863.owl#FPR_UNO"/>
    </owl:Class>
    


    <!-- http://www.owl-ontologies.com/Ontology1198670863.owl#FPR_UNO -->

    <owl:Class rdf:about="http://www.owl-ontologies.com/Ontology1198670863.owl#FPR_UNO">
        <rdfs:subClassOf rdf:resource="http://www.owl-ontologies.com/Ontology1198670863.owl#FPRClass"/>
    </owl:Class>
    


    <!-- http://www.owl-ontologies.com/Ontology1198670863.owl#FPTClass -->

    <owl:Class rdf:about="http://www.owl-ontologies.com/Ontology1198670863.owl#FPTClass">
        <rdfs:subClassOf rdf:resource="http://www.owl-ontologies.com/Ontology1198670863.owl#SFRComponent"/>
        <owl:disjointWith rdf:resource="http://www.owl-ontologies.com/Ontology1198670863.owl#FRUClass"/>
        <owl:disjointWith rdf:resource="http://www.owl-ontologies.com/Ontology1198670863.owl#FTAClass"/>
        <owl:disjointWith rdf:resource="http://www.owl-ontologies.com/Ontology1198670863.owl#FTPClass"/>
    </owl:Class>
    


    <!-- http://www.owl-ontologies.com/Ontology1198670863.owl#FPT_AMT -->

    <owl:Class rdf:about="http://www.owl-ontologies.com/Ontology1198670863.owl#FPT_AMT">
        <rdfs:subClassOf rdf:resource="http://www.owl-ontologies.com/Ontology1198670863.owl#FPTClass"/>
        <owl:disjointWith rdf:resource="http://www.owl-ontologies.com/Ontology1198670863.owl#FPT_FLS"/>
        <owl:disjointWith rdf:resource="http://www.owl-ontologies.com/Ontology1198670863.owl#FPT_ITA"/>
        <owl:disjointWith rdf:resource="http://www.owl-ontologies.com/Ontology1198670863.owl#FPT_ITC"/>
        <owl:disjointWith rdf:resource="http://www.owl-ontologies.com/Ontology1198670863.owl#FPT_ITI"/>
        <owl:disjointWith rdf:resource="http://www.owl-ontologies.com/Ontology1198670863.owl#FPT_ITT"/>
        <owl:disjointWith rdf:resource="http://www.owl-ontologies.com/Ontology1198670863.owl#FPT_PHP"/>
        <owl:disjointWith rdf:resource="http://www.owl-ontologies.com/Ontology1198670863.owl#FPT_RCV"/>
        <owl:disjointWith rdf:resource="http://www.owl-ontologies.com/Ontology1198670863.owl#FPT_RPL"/>
        <owl:disjointWith rdf:resource="http://www.owl-ontologies.com/Ontology1198670863.owl#FPT_SSP"/>
        <owl:disjointWith rdf:resource="http://www.owl-ontologies.com/Ontology1198670863.owl#FPT_STM"/>
        <owl:disjointWith rdf:resource="http://www.owl-ontologies.com/Ontology1198670863.owl#FPT_TDC"/>
        <owl:disjointWith rdf:resource="http://www.owl-ontologies.com/Ontology1198670863.owl#FPT_TRC"/>
        <owl:disjointWith rdf:resource="http://www.owl-ontologies.com/Ontology1198670863.owl#FPT_TST"/>
    </owl:Class>
    


    <!-- http://www.owl-ontologies.com/Ontology1198670863.owl#FPT_FLS -->

    <owl:Class rdf:about="http://www.owl-ontologies.com/Ontology1198670863.owl#FPT_FLS">
        <rdfs:subClassOf rdf:resource="http://www.owl-ontologies.com/Ontology1198670863.owl#FPTClass"/>
        <owl:disjointWith rdf:resource="http://www.owl-ontologies.com/Ontology1198670863.owl#FPT_ITA"/>
        <owl:disjointWith rdf:resource="http://www.owl-ontologies.com/Ontology1198670863.owl#FPT_ITC"/>
        <owl:disjointWith rdf:resource="http://www.owl-ontologies.com/Ontology1198670863.owl#FPT_ITI"/>
        <owl:disjointWith rdf:resource="http://www.owl-ontologies.com/Ontology1198670863.owl#FPT_ITT"/>
        <owl:disjointWith rdf:resource="http://www.owl-ontologies.com/Ontology1198670863.owl#FPT_PHP"/>
        <owl:disjointWith rdf:resource="http://www.owl-ontologies.com/Ontology1198670863.owl#FPT_RCV"/>
        <owl:disjointWith rdf:resource="http://www.owl-ontologies.com/Ontology1198670863.owl#FPT_RPL"/>
        <owl:disjointWith rdf:resource="http://www.owl-ontologies.com/Ontology1198670863.owl#FPT_SSP"/>
        <owl:disjointWith rdf:resource="http://www.owl-ontologies.com/Ontology1198670863.owl#FPT_STM"/>
        <owl:disjointWith rdf:resource="http://www.owl-ontologies.com/Ontology1198670863.owl#FPT_TDC"/>
        <owl:disjointWith rdf:resource="http://www.owl-ontologies.com/Ontology1198670863.owl#FPT_TRC"/>
        <owl:disjointWith rdf:resource="http://www.owl-ontologies.com/Ontology1198670863.owl#FPT_TST"/>
    </owl:Class>
    


    <!-- http://www.owl-ontologies.com/Ontology1198670863.owl#FPT_ITA -->

    <owl:Class rdf:about="http://www.owl-ontologies.com/Ontology1198670863.owl#FPT_ITA">
        <rdfs:subClassOf rdf:resource="http://www.owl-ontologies.com/Ontology1198670863.owl#FPTClass"/>
        <owl:disjointWith rdf:resource="http://www.owl-ontologies.com/Ontology1198670863.owl#FPT_ITC"/>
        <owl:disjointWith rdf:resource="http://www.owl-ontologies.com/Ontology1198670863.owl#FPT_ITI"/>
        <owl:disjointWith rdf:resource="http://www.owl-ontologies.com/Ontology1198670863.owl#FPT_ITT"/>
        <owl:disjointWith rdf:resource="http://www.owl-ontologies.com/Ontology1198670863.owl#FPT_PHP"/>
        <owl:disjointWith rdf:resource="http://www.owl-ontologies.com/Ontology1198670863.owl#FPT_RCV"/>
        <owl:disjointWith rdf:resource="http://www.owl-ontologies.com/Ontology1198670863.owl#FPT_RPL"/>
        <owl:disjointWith rdf:resource="http://www.owl-ontologies.com/Ontology1198670863.owl#FPT_SSP"/>
        <owl:disjointWith rdf:resource="http://www.owl-ontologies.com/Ontology1198670863.owl#FPT_STM"/>
        <owl:disjointWith rdf:resource="http://www.owl-ontologies.com/Ontology1198670863.owl#FPT_TDC"/>
        <owl:disjointWith rdf:resource="http://www.owl-ontologies.com/Ontology1198670863.owl#FPT_TRC"/>
        <owl:disjointWith rdf:resource="http://www.owl-ontologies.com/Ontology1198670863.owl#FPT_TST"/>
    </owl:Class>
    


    <!-- http://www.owl-ontologies.com/Ontology1198670863.owl#FPT_ITC -->

    <owl:Class rdf:about="http://www.owl-ontologies.com/Ontology1198670863.owl#FPT_ITC">
        <rdfs:subClassOf rdf:resource="http://www.owl-ontologies.com/Ontology1198670863.owl#FPTClass"/>
        <owl:disjointWith rdf:resource="http://www.owl-ontologies.com/Ontology1198670863.owl#FPT_ITI"/>
        <owl:disjointWith rdf:resource="http://www.owl-ontologies.com/Ontology1198670863.owl#FPT_ITT"/>
        <owl:disjointWith rdf:resource="http://www.owl-ontologies.com/Ontology1198670863.owl#FPT_PHP"/>
        <owl:disjointWith rdf:resource="http://www.owl-ontologies.com/Ontology1198670863.owl#FPT_RCV"/>
        <owl:disjointWith rdf:resource="http://www.owl-ontologies.com/Ontology1198670863.owl#FPT_RPL"/>
        <owl:disjointWith rdf:resource="http://www.owl-ontologies.com/Ontology1198670863.owl#FPT_SSP"/>
        <owl:disjointWith rdf:resource="http://www.owl-ontologies.com/Ontology1198670863.owl#FPT_STM"/>
        <owl:disjointWith rdf:resource="http://www.owl-ontologies.com/Ontology1198670863.owl#FPT_TDC"/>
        <owl:disjointWith rdf:resource="http://www.owl-ontologies.com/Ontology1198670863.owl#FPT_TRC"/>
        <owl:disjointWith rdf:resource="http://www.owl-ontologies.com/Ontology1198670863.owl#FPT_TST"/>
    </owl:Class>
    


    <!-- http://www.owl-ontologies.com/Ontology1198670863.owl#FPT_ITI -->

    <owl:Class rdf:about="http://www.owl-ontologies.com/Ontology1198670863.owl#FPT_ITI">
        <rdfs:subClassOf rdf:resource="http://www.owl-ontologies.com/Ontology1198670863.owl#FPTClass"/>
        <owl:disjointWith rdf:resource="http://www.owl-ontologies.com/Ontology1198670863.owl#FPT_ITT"/>
        <owl:disjointWith rdf:resource="http://www.owl-ontologies.com/Ontology1198670863.owl#FPT_PHP"/>
        <owl:disjointWith rdf:resource="http://www.owl-ontologies.com/Ontology1198670863.owl#FPT_RCV"/>
        <owl:disjointWith rdf:resource="http://www.owl-ontologies.com/Ontology1198670863.owl#FPT_RPL"/>
        <owl:disjointWith rdf:resource="http://www.owl-ontologies.com/Ontology1198670863.owl#FPT_SSP"/>
        <owl:disjointWith rdf:resource="http://www.owl-ontologies.com/Ontology1198670863.owl#FPT_STM"/>
        <owl:disjointWith rdf:resource="http://www.owl-ontologies.com/Ontology1198670863.owl#FPT_TDC"/>
        <owl:disjointWith rdf:resource="http://www.owl-ontologies.com/Ontology1198670863.owl#FPT_TRC"/>
        <owl:disjointWith rdf:resource="http://www.owl-ontologies.com/Ontology1198670863.owl#FPT_TST"/>
    </owl:Class>
    


    <!-- http://www.owl-ontologies.com/Ontology1198670863.owl#FPT_ITT -->

    <owl:Class rdf:about="http://www.owl-ontologies.com/Ontology1198670863.owl#FPT_ITT">
        <rdfs:subClassOf rdf:resource="http://www.owl-ontologies.com/Ontology1198670863.owl#FPTClass"/>
        <owl:disjointWith rdf:resource="http://www.owl-ontologies.com/Ontology1198670863.owl#FPT_PHP"/>
        <owl:disjointWith rdf:resource="http://www.owl-ontologies.com/Ontology1198670863.owl#FPT_RCV"/>
        <owl:disjointWith rdf:resource="http://www.owl-ontologies.com/Ontology1198670863.owl#FPT_RPL"/>
        <owl:disjointWith rdf:resource="http://www.owl-ontologies.com/Ontology1198670863.owl#FPT_SSP"/>
        <owl:disjointWith rdf:resource="http://www.owl-ontologies.com/Ontology1198670863.owl#FPT_STM"/>
        <owl:disjointWith rdf:resource="http://www.owl-ontologies.com/Ontology1198670863.owl#FPT_TDC"/>
        <owl:disjointWith rdf:resource="http://www.owl-ontologies.com/Ontology1198670863.owl#FPT_TRC"/>
        <owl:disjointWith rdf:resource="http://www.owl-ontologies.com/Ontology1198670863.owl#FPT_TST"/>
    </owl:Class>
    


    <!-- http://www.owl-ontologies.com/Ontology1198670863.owl#FPT_PHP -->

    <owl:Class rdf:about="http://www.owl-ontologies.com/Ontology1198670863.owl#FPT_PHP">
        <rdfs:subClassOf rdf:resource="http://www.owl-ontologies.com/Ontology1198670863.owl#FPTClass"/>
        <owl:disjointWith rdf:resource="http://www.owl-ontologies.com/Ontology1198670863.owl#FPT_RCV"/>
        <owl:disjointWith rdf:resource="http://www.owl-ontologies.com/Ontology1198670863.owl#FPT_RPL"/>
        <owl:disjointWith rdf:resource="http://www.owl-ontologies.com/Ontology1198670863.owl#FPT_SSP"/>
        <owl:disjointWith rdf:resource="http://www.owl-ontologies.com/Ontology1198670863.owl#FPT_STM"/>
        <owl:disjointWith rdf:resource="http://www.owl-ontologies.com/Ontology1198670863.owl#FPT_TDC"/>
        <owl:disjointWith rdf:resource="http://www.owl-ontologies.com/Ontology1198670863.owl#FPT_TRC"/>
        <owl:disjointWith rdf:resource="http://www.owl-ontologies.com/Ontology1198670863.owl#FPT_TST"/>
    </owl:Class>
    


    <!-- http://www.owl-ontologies.com/Ontology1198670863.owl#FPT_RCV -->

    <owl:Class rdf:about="http://www.owl-ontologies.com/Ontology1198670863.owl#FPT_RCV">
        <rdfs:subClassOf rdf:resource="http://www.owl-ontologies.com/Ontology1198670863.owl#FPTClass"/>
        <owl:disjointWith rdf:resource="http://www.owl-ontologies.com/Ontology1198670863.owl#FPT_RPL"/>
        <owl:disjointWith rdf:resource="http://www.owl-ontologies.com/Ontology1198670863.owl#FPT_SSP"/>
        <owl:disjointWith rdf:resource="http://www.owl-ontologies.com/Ontology1198670863.owl#FPT_STM"/>
        <owl:disjointWith rdf:resource="http://www.owl-ontologies.com/Ontology1198670863.owl#FPT_TDC"/>
        <owl:disjointWith rdf:resource="http://www.owl-ontologies.com/Ontology1198670863.owl#FPT_TRC"/>
        <owl:disjointWith rdf:resource="http://www.owl-ontologies.com/Ontology1198670863.owl#FPT_TST"/>
    </owl:Class>
    


    <!-- http://www.owl-ontologies.com/Ontology1198670863.owl#FPT_RPL -->

    <owl:Class rdf:about="http://www.owl-ontologies.com/Ontology1198670863.owl#FPT_RPL">
        <rdfs:subClassOf rdf:resource="http://www.owl-ontologies.com/Ontology1198670863.owl#FPTClass"/>
        <owl:disjointWith rdf:resource="http://www.owl-ontologies.com/Ontology1198670863.owl#FPT_SSP"/>
        <owl:disjointWith rdf:resource="http://www.owl-ontologies.com/Ontology1198670863.owl#FPT_STM"/>
        <owl:disjointWith rdf:resource="http://www.owl-ontologies.com/Ontology1198670863.owl#FPT_TDC"/>
        <owl:disjointWith rdf:resource="http://www.owl-ontologies.com/Ontology1198670863.owl#FPT_TRC"/>
        <owl:disjointWith rdf:resource="http://www.owl-ontologies.com/Ontology1198670863.owl#FPT_TST"/>
    </owl:Class>
    


    <!-- http://www.owl-ontologies.com/Ontology1198670863.owl#FPT_SSP -->

    <owl:Class rdf:about="http://www.owl-ontologies.com/Ontology1198670863.owl#FPT_SSP">
        <rdfs:subClassOf rdf:resource="http://www.owl-ontologies.com/Ontology1198670863.owl#FPTClass"/>
        <owl:disjointWith rdf:resource="http://www.owl-ontologies.com/Ontology1198670863.owl#FPT_STM"/>
        <owl:disjointWith rdf:resource="http://www.owl-ontologies.com/Ontology1198670863.owl#FPT_TDC"/>
        <owl:disjointWith rdf:resource="http://www.owl-ontologies.com/Ontology1198670863.owl#FPT_TRC"/>
        <owl:disjointWith rdf:resource="http://www.owl-ontologies.com/Ontology1198670863.owl#FPT_TST"/>
    </owl:Class>
    


    <!-- http://www.owl-ontologies.com/Ontology1198670863.owl#FPT_STM -->

    <owl:Class rdf:about="http://www.owl-ontologies.com/Ontology1198670863.owl#FPT_STM">
        <rdfs:subClassOf rdf:resource="http://www.owl-ontologies.com/Ontology1198670863.owl#FPTClass"/>
        <owl:disjointWith rdf:resource="http://www.owl-ontologies.com/Ontology1198670863.owl#FPT_TDC"/>
        <owl:disjointWith rdf:resource="http://www.owl-ontologies.com/Ontology1198670863.owl#FPT_TRC"/>
        <owl:disjointWith rdf:resource="http://www.owl-ontologies.com/Ontology1198670863.owl#FPT_TST"/>
    </owl:Class>
    


    <!-- http://www.owl-ontologies.com/Ontology1198670863.owl#FPT_TDC -->

    <owl:Class rdf:about="http://www.owl-ontologies.com/Ontology1198670863.owl#FPT_TDC">
        <rdfs:subClassOf rdf:resource="http://www.owl-ontologies.com/Ontology1198670863.owl#FPTClass"/>
        <owl:disjointWith rdf:resource="http://www.owl-ontologies.com/Ontology1198670863.owl#FPT_TRC"/>
        <owl:disjointWith rdf:resource="http://www.owl-ontologies.com/Ontology1198670863.owl#FPT_TST"/>
    </owl:Class>
    


    <!-- http://www.owl-ontologies.com/Ontology1198670863.owl#FPT_TRC -->

    <owl:Class rdf:about="http://www.owl-ontologies.com/Ontology1198670863.owl#FPT_TRC">
        <rdfs:subClassOf rdf:resource="http://www.owl-ontologies.com/Ontology1198670863.owl#FPTClass"/>
        <owl:disjointWith rdf:resource="http://www.owl-ontologies.com/Ontology1198670863.owl#FPT_TST"/>
    </owl:Class>
    


    <!-- http://www.owl-ontologies.com/Ontology1198670863.owl#FPT_TST -->

    <owl:Class rdf:about="http://www.owl-ontologies.com/Ontology1198670863.owl#FPT_TST">
        <rdfs:subClassOf rdf:resource="http://www.owl-ontologies.com/Ontology1198670863.owl#FPTClass"/>
    </owl:Class>
    


    <!-- http://www.owl-ontologies.com/Ontology1198670863.owl#FRUClass -->

    <owl:Class rdf:about="http://www.owl-ontologies.com/Ontology1198670863.owl#FRUClass">
        <rdfs:subClassOf rdf:resource="http://www.owl-ontologies.com/Ontology1198670863.owl#SFRComponent"/>
        <owl:disjointWith rdf:resource="http://www.owl-ontologies.com/Ontology1198670863.owl#FTAClass"/>
        <owl:disjointWith rdf:resource="http://www.owl-ontologies.com/Ontology1198670863.owl#FTPClass"/>
    </owl:Class>
    


    <!-- http://www.owl-ontologies.com/Ontology1198670863.owl#FRU_FLT -->

    <owl:Class rdf:about="http://www.owl-ontologies.com/Ontology1198670863.owl#FRU_FLT">
        <rdfs:subClassOf rdf:resource="http://www.owl-ontologies.com/Ontology1198670863.owl#FRUClass"/>
        <owl:disjointWith rdf:resource="http://www.owl-ontologies.com/Ontology1198670863.owl#FRU_PRS"/>
        <owl:disjointWith rdf:resource="http://www.owl-ontologies.com/Ontology1198670863.owl#FRU_RSA"/>
    </owl:Class>
    


    <!-- http://www.owl-ontologies.com/Ontology1198670863.owl#FRU_PRS -->

    <owl:Class rdf:about="http://www.owl-ontologies.com/Ontology1198670863.owl#FRU_PRS">
        <rdfs:subClassOf rdf:resource="http://www.owl-ontologies.com/Ontology1198670863.owl#FRUClass"/>
        <owl:disjointWith rdf:resource="http://www.owl-ontologies.com/Ontology1198670863.owl#FRU_RSA"/>
    </owl:Class>
    


    <!-- http://www.owl-ontologies.com/Ontology1198670863.owl#FRU_RSA -->

    <owl:Class rdf:about="http://www.owl-ontologies.com/Ontology1198670863.owl#FRU_RSA">
        <rdfs:subClassOf rdf:resource="http://www.owl-ontologies.com/Ontology1198670863.owl#FRUClass"/>
    </owl:Class>
    


    <!-- http://www.owl-ontologies.com/Ontology1198670863.owl#FTAClass -->

    <owl:Class rdf:about="http://www.owl-ontologies.com/Ontology1198670863.owl#FTAClass">
        <rdfs:subClassOf rdf:resource="http://www.owl-ontologies.com/Ontology1198670863.owl#SFRComponent"/>
        <owl:disjointWith rdf:resource="http://www.owl-ontologies.com/Ontology1198670863.owl#FTPClass"/>
    </owl:Class>
    


    <!-- http://www.owl-ontologies.com/Ontology1198670863.owl#FTA_LSA -->

    <owl:Class rdf:about="http://www.owl-ontologies.com/Ontology1198670863.owl#FTA_LSA">
        <rdfs:subClassOf rdf:resource="http://www.owl-ontologies.com/Ontology1198670863.owl#FTAClass"/>
        <owl:disjointWith rdf:resource="http://www.owl-ontologies.com/Ontology1198670863.owl#FTA_MCS"/>
        <owl:disjointWith rdf:resource="http://www.owl-ontologies.com/Ontology1198670863.owl#FTA_SSL"/>
        <owl:disjointWith rdf:resource="http://www.owl-ontologies.com/Ontology1198670863.owl#FTA_TAB"/>
        <owl:disjointWith rdf:resource="http://www.owl-ontologies.com/Ontology1198670863.owl#FTA_TAH"/>
        <owl:disjointWith rdf:resource="http://www.owl-ontologies.com/Ontology1198670863.owl#FTA_TSE"/>
    </owl:Class>
    


    <!-- http://www.owl-ontologies.com/Ontology1198670863.owl#FTA_MCS -->

    <owl:Class rdf:about="http://www.owl-ontologies.com/Ontology1198670863.owl#FTA_MCS">
        <rdfs:subClassOf rdf:resource="http://www.owl-ontologies.com/Ontology1198670863.owl#FTAClass"/>
        <owl:disjointWith rdf:resource="http://www.owl-ontologies.com/Ontology1198670863.owl#FTA_SSL"/>
        <owl:disjointWith rdf:resource="http://www.owl-ontologies.com/Ontology1198670863.owl#FTA_TAB"/>
        <owl:disjointWith rdf:resource="http://www.owl-ontologies.com/Ontology1198670863.owl#FTA_TAH"/>
        <owl:disjointWith rdf:resource="http://www.owl-ontologies.com/Ontology1198670863.owl#FTA_TSE"/>
    </owl:Class>
    


    <!-- http://www.owl-ontologies.com/Ontology1198670863.owl#FTA_SSL -->

    <owl:Class rdf:about="http://www.owl-ontologies.com/Ontology1198670863.owl#FTA_SSL">
        <rdfs:subClassOf rdf:resource="http://www.owl-ontologies.com/Ontology1198670863.owl#FTAClass"/>
        <owl:disjointWith rdf:resource="http://www.owl-ontologies.com/Ontology1198670863.owl#FTA_TAB"/>
        <owl:disjointWith rdf:resource="http://www.owl-ontologies.com/Ontology1198670863.owl#FTA_TAH"/>
        <owl:disjointWith rdf:resource="http://www.owl-ontologies.com/Ontology1198670863.owl#FTA_TSE"/>
    </owl:Class>
    


    <!-- http://www.owl-ontologies.com/Ontology1198670863.owl#FTA_TAB -->

    <owl:Class rdf:about="http://www.owl-ontologies.com/Ontology1198670863.owl#FTA_TAB">
        <rdfs:subClassOf rdf:resource="http://www.owl-ontologies.com/Ontology1198670863.owl#FTAClass"/>
        <owl:disjointWith rdf:resource="http://www.owl-ontologies.com/Ontology1198670863.owl#FTA_TAH"/>
        <owl:disjointWith rdf:resource="http://www.owl-ontologies.com/Ontology1198670863.owl#FTA_TSE"/>
    </owl:Class>
    


    <!-- http://www.owl-ontologies.com/Ontology1198670863.owl#FTA_TAH -->

    <owl:Class rdf:about="http://www.owl-ontologies.com/Ontology1198670863.owl#FTA_TAH">
        <rdfs:subClassOf rdf:resource="http://www.owl-ontologies.com/Ontology1198670863.owl#FTAClass"/>
        <owl:disjointWith rdf:resource="http://www.owl-ontologies.com/Ontology1198670863.owl#FTA_TSE"/>
    </owl:Class>
    


    <!-- http://www.owl-ontologies.com/Ontology1198670863.owl#FTA_TSE -->

    <owl:Class rdf:about="http://www.owl-ontologies.com/Ontology1198670863.owl#FTA_TSE">
        <rdfs:subClassOf rdf:resource="http://www.owl-ontologies.com/Ontology1198670863.owl#FTAClass"/>
    </owl:Class>
    


    <!-- http://www.owl-ontologies.com/Ontology1198670863.owl#FTPClass -->

    <owl:Class rdf:about="http://www.owl-ontologies.com/Ontology1198670863.owl#FTPClass">
        <rdfs:subClassOf rdf:resource="http://www.owl-ontologies.com/Ontology1198670863.owl#SFRComponent"/>
    </owl:Class>
    


    <!-- http://www.owl-ontologies.com/Ontology1198670863.owl#FTP_ITC -->

    <owl:Class rdf:about="http://www.owl-ontologies.com/Ontology1198670863.owl#FTP_ITC">
        <rdfs:subClassOf rdf:resource="http://www.owl-ontologies.com/Ontology1198670863.owl#FTPClass"/>
        <owl:disjointWith rdf:resource="http://www.owl-ontologies.com/Ontology1198670863.owl#FTP_TRP"/>
    </owl:Class>
    


    <!-- http://www.owl-ontologies.com/Ontology1198670863.owl#FTP_TRP -->

    <owl:Class rdf:about="http://www.owl-ontologies.com/Ontology1198670863.owl#FTP_TRP">
        <rdfs:subClassOf rdf:resource="http://www.owl-ontologies.com/Ontology1198670863.owl#FTPClass"/>
    </owl:Class>
    


    <!-- http://www.owl-ontologies.com/Ontology1198670863.owl#FamilyEvidence -->

    <owl:Class rdf:about="http://www.owl-ontologies.com/Ontology1198670863.owl#FamilyEvidence">
        <rdfs:comment rdf:datatype="http://www.w3.org/2001/XMLSchema#string">Evidence for different assurance families and EALs, and for optional FLR reqs. or user-defined patterns</rdfs:comment>
    </owl:Class>
    


    <!-- http://www.owl-ontologies.com/Ontology1198670863.owl#FgrGeneric -->

    <owl:Class rdf:about="http://www.owl-ontologies.com/Ontology1198670863.owl#FgrGeneric">
        <rdfs:subClassOf rdf:resource="http://www.owl-ontologies.com/Ontology1198670863.owl#EnhancedGeneric"/>
        <rdfs:comment rdf:datatype="http://www.w3.org/2001/XMLSchema#string">Security functions representing the TOE security functionality (TSF)</rdfs:comment>
    </owl:Class>
    


    <!-- http://www.owl-ontologies.com/Ontology1198670863.owl#Guide_ACO_COR -->

    <owl:Class rdf:about="http://www.owl-ontologies.com/Ontology1198670863.owl#Guide_ACO_COR">
        <rdfs:subClassOf rdf:resource="http://www.owl-ontologies.com/Ontology1198670863.owl#ACOGuide"/>
        <owl:disjointWith rdf:resource="http://www.owl-ontologies.com/Ontology1198670863.owl#Guide_ACO_CTT"/>
        <owl:disjointWith rdf:resource="http://www.owl-ontologies.com/Ontology1198670863.owl#Guide_ACO_DEV"/>
        <owl:disjointWith rdf:resource="http://www.owl-ontologies.com/Ontology1198670863.owl#Guide_ACO_REL"/>
        <owl:disjointWith rdf:resource="http://www.owl-ontologies.com/Ontology1198670863.owl#Guide_ACO_VUL"/>
    </owl:Class>
    


    <!-- http://www.owl-ontologies.com/Ontology1198670863.owl#Guide_ACO_CTT -->

    <owl:Class rdf:about="http://www.owl-ontologies.com/Ontology1198670863.owl#Guide_ACO_CTT">
        <rdfs:subClassOf rdf:resource="http://www.owl-ontologies.com/Ontology1198670863.owl#ACOGuide"/>
        <owl:disjointWith rdf:resource="http://www.owl-ontologies.com/Ontology1198670863.owl#Guide_ACO_DEV"/>
        <owl:disjointWith rdf:resource="http://www.owl-ontologies.com/Ontology1198670863.owl#Guide_ACO_REL"/>
        <owl:disjointWith rdf:resource="http://www.owl-ontologies.com/Ontology1198670863.owl#Guide_ACO_VUL"/>
    </owl:Class>
    


    <!-- http://www.owl-ontologies.com/Ontology1198670863.owl#Guide_ACO_DEV -->

    <owl:Class rdf:about="http://www.owl-ontologies.com/Ontology1198670863.owl#Guide_ACO_DEV">
        <rdfs:subClassOf rdf:resource="http://www.owl-ontologies.com/Ontology1198670863.owl#ACOGuide"/>
        <owl:disjointWith rdf:resource="http://www.owl-ontologies.com/Ontology1198670863.owl#Guide_ACO_REL"/>
        <owl:disjointWith rdf:resource="http://www.owl-ontologies.com/Ontology1198670863.owl#Guide_ACO_VUL"/>
    </owl:Class>
    


    <!-- http://www.owl-ontologies.com/Ontology1198670863.owl#Guide_ACO_REL -->

    <owl:Class rdf:about="http://www.owl-ontologies.com/Ontology1198670863.owl#Guide_ACO_REL">
        <rdfs:subClassOf rdf:resource="http://www.owl-ontologies.com/Ontology1198670863.owl#ACOGuide"/>
        <owl:disjointWith rdf:resource="http://www.owl-ontologies.com/Ontology1198670863.owl#Guide_ACO_VUL"/>
    </owl:Class>
    


    <!-- http://www.owl-ontologies.com/Ontology1198670863.owl#Guide_ACO_VUL -->

    <owl:Class rdf:about="http://www.owl-ontologies.com/Ontology1198670863.owl#Guide_ACO_VUL">
        <rdfs:subClassOf rdf:resource="http://www.owl-ontologies.com/Ontology1198670863.owl#ACOGuide"/>
    </owl:Class>
    


    <!-- http://www.owl-ontologies.com/Ontology1198670863.owl#Guide_ADV_ARC -->

    <owl:Class rdf:about="http://www.owl-ontologies.com/Ontology1198670863.owl#Guide_ADV_ARC">
        <rdfs:subClassOf rdf:resource="http://www.owl-ontologies.com/Ontology1198670863.owl#ADVGuide"/>
        <owl:disjointWith rdf:resource="http://www.owl-ontologies.com/Ontology1198670863.owl#Guide_ADV_FSP"/>
        <owl:disjointWith rdf:resource="http://www.owl-ontologies.com/Ontology1198670863.owl#Guide_ADV_IMP"/>
        <owl:disjointWith rdf:resource="http://www.owl-ontologies.com/Ontology1198670863.owl#Guide_ADV_INT"/>
        <owl:disjointWith rdf:resource="http://www.owl-ontologies.com/Ontology1198670863.owl#Guide_ADV_SPM"/>
        <owl:disjointWith rdf:resource="http://www.owl-ontologies.com/Ontology1198670863.owl#Guide_ADV_TDS"/>
    </owl:Class>
    


    <!-- http://www.owl-ontologies.com/Ontology1198670863.owl#Guide_ADV_FSP -->

    <owl:Class rdf:about="http://www.owl-ontologies.com/Ontology1198670863.owl#Guide_ADV_FSP">
        <rdfs:subClassOf rdf:resource="http://www.owl-ontologies.com/Ontology1198670863.owl#ADVGuide"/>
        <owl:disjointWith rdf:resource="http://www.owl-ontologies.com/Ontology1198670863.owl#Guide_ADV_IMP"/>
        <owl:disjointWith rdf:resource="http://www.owl-ontologies.com/Ontology1198670863.owl#Guide_ADV_INT"/>
        <owl:disjointWith rdf:resource="http://www.owl-ontologies.com/Ontology1198670863.owl#Guide_ADV_SPM"/>
        <owl:disjointWith rdf:resource="http://www.owl-ontologies.com/Ontology1198670863.owl#Guide_ADV_TDS"/>
    </owl:Class>
    


    <!-- http://www.owl-ontologies.com/Ontology1198670863.owl#Guide_ADV_IMP -->

    <owl:Class rdf:about="http://www.owl-ontologies.com/Ontology1198670863.owl#Guide_ADV_IMP">
        <rdfs:subClassOf rdf:resource="http://www.owl-ontologies.com/Ontology1198670863.owl#ADVGuide"/>
        <owl:disjointWith rdf:resource="http://www.owl-ontologies.com/Ontology1198670863.owl#Guide_ADV_INT"/>
        <owl:disjointWith rdf:resource="http://www.owl-ontologies.com/Ontology1198670863.owl#Guide_ADV_SPM"/>
        <owl:disjointWith rdf:resource="http://www.owl-ontologies.com/Ontology1198670863.owl#Guide_ADV_TDS"/>
    </owl:Class>
    


    <!-- http://www.owl-ontologies.com/Ontology1198670863.owl#Guide_ADV_INT -->

    <owl:Class rdf:about="http://www.owl-ontologies.com/Ontology1198670863.owl#Guide_ADV_INT">
        <rdfs:subClassOf rdf:resource="http://www.owl-ontologies.com/Ontology1198670863.owl#ADVGuide"/>
        <owl:disjointWith rdf:resource="http://www.owl-ontologies.com/Ontology1198670863.owl#Guide_ADV_SPM"/>
        <owl:disjointWith rdf:resource="http://www.owl-ontologies.com/Ontology1198670863.owl#Guide_ADV_TDS"/>
    </owl:Class>
    


    <!-- http://www.owl-ontologies.com/Ontology1198670863.owl#Guide_ADV_SPM -->

    <owl:Class rdf:about="http://www.owl-ontologies.com/Ontology1198670863.owl#Guide_ADV_SPM">
        <rdfs:subClassOf rdf:resource="http://www.owl-ontologies.com/Ontology1198670863.owl#ADVGuide"/>
        <owl:disjointWith rdf:resource="http://www.owl-ontologies.com/Ontology1198670863.owl#Guide_ADV_TDS"/>
    </owl:Class>
    


    <!-- http://www.owl-ontologies.com/Ontology1198670863.owl#Guide_ADV_TDS -->

    <owl:Class rdf:about="http://www.owl-ontologies.com/Ontology1198670863.owl#Guide_ADV_TDS">
        <rdfs:subClassOf rdf:resource="http://www.owl-ontologies.com/Ontology1198670863.owl#ADVGuide"/>
    </owl:Class>
    


    <!-- http://www.owl-ontologies.com/Ontology1198670863.owl#Guide_AGD_OPE -->

    <owl:Class rdf:about="http://www.owl-ontologies.com/Ontology1198670863.owl#Guide_AGD_OPE">
        <rdfs:subClassOf rdf:resource="http://www.owl-ontologies.com/Ontology1198670863.owl#AGDGuide"/>
        <owl:disjointWith rdf:resource="http://www.owl-ontologies.com/Ontology1198670863.owl#Guide_AGD_PRE"/>
    </owl:Class>
    


    <!-- http://www.owl-ontologies.com/Ontology1198670863.owl#Guide_AGD_PRE -->

    <owl:Class rdf:about="http://www.owl-ontologies.com/Ontology1198670863.owl#Guide_AGD_PRE">
        <rdfs:subClassOf rdf:resource="http://www.owl-ontologies.com/Ontology1198670863.owl#AGDGuide"/>
    </owl:Class>
    


    <!-- http://www.owl-ontologies.com/Ontology1198670863.owl#Guide_ALC_CMC -->

    <owl:Class rdf:about="http://www.owl-ontologies.com/Ontology1198670863.owl#Guide_ALC_CMC">
        <rdfs:subClassOf rdf:resource="http://www.owl-ontologies.com/Ontology1198670863.owl#ALCGuide"/>
        <owl:disjointWith rdf:resource="http://www.owl-ontologies.com/Ontology1198670863.owl#Guide_ALC_CMS"/>
        <owl:disjointWith rdf:resource="http://www.owl-ontologies.com/Ontology1198670863.owl#Guide_ALC_DEL"/>
        <owl:disjointWith rdf:resource="http://www.owl-ontologies.com/Ontology1198670863.owl#Guide_ALC_DVS"/>
        <owl:disjointWith rdf:resource="http://www.owl-ontologies.com/Ontology1198670863.owl#Guide_ALC_FLR"/>
        <owl:disjointWith rdf:resource="http://www.owl-ontologies.com/Ontology1198670863.owl#Guide_ALC_LCD"/>
        <owl:disjointWith rdf:resource="http://www.owl-ontologies.com/Ontology1198670863.owl#Guide_ALC_TAT"/>
    </owl:Class>
    


    <!-- http://www.owl-ontologies.com/Ontology1198670863.owl#Guide_ALC_CMS -->

    <owl:Class rdf:about="http://www.owl-ontologies.com/Ontology1198670863.owl#Guide_ALC_CMS">
        <rdfs:subClassOf rdf:resource="http://www.owl-ontologies.com/Ontology1198670863.owl#ALCGuide"/>
        <owl:disjointWith rdf:resource="http://www.owl-ontologies.com/Ontology1198670863.owl#Guide_ALC_DEL"/>
        <owl:disjointWith rdf:resource="http://www.owl-ontologies.com/Ontology1198670863.owl#Guide_ALC_DVS"/>
        <owl:disjointWith rdf:resource="http://www.owl-ontologies.com/Ontology1198670863.owl#Guide_ALC_FLR"/>
        <owl:disjointWith rdf:resource="http://www.owl-ontologies.com/Ontology1198670863.owl#Guide_ALC_LCD"/>
        <owl:disjointWith rdf:resource="http://www.owl-ontologies.com/Ontology1198670863.owl#Guide_ALC_TAT"/>
    </owl:Class>
    


    <!-- http://www.owl-ontologies.com/Ontology1198670863.owl#Guide_ALC_DEL -->

    <owl:Class rdf:about="http://www.owl-ontologies.com/Ontology1198670863.owl#Guide_ALC_DEL">
        <rdfs:subClassOf rdf:resource="http://www.owl-ontologies.com/Ontology1198670863.owl#ALCGuide"/>
        <owl:disjointWith rdf:resource="http://www.owl-ontologies.com/Ontology1198670863.owl#Guide_ALC_DVS"/>
        <owl:disjointWith rdf:resource="http://www.owl-ontologies.com/Ontology1198670863.owl#Guide_ALC_FLR"/>
        <owl:disjointWith rdf:resource="http://www.owl-ontologies.com/Ontology1198670863.owl#Guide_ALC_LCD"/>
        <owl:disjointWith rdf:resource="http://www.owl-ontologies.com/Ontology1198670863.owl#Guide_ALC_TAT"/>
    </owl:Class>
    


    <!-- http://www.owl-ontologies.com/Ontology1198670863.owl#Guide_ALC_DVS -->

    <owl:Class rdf:about="http://www.owl-ontologies.com/Ontology1198670863.owl#Guide_ALC_DVS">
        <rdfs:subClassOf rdf:resource="http://www.owl-ontologies.com/Ontology1198670863.owl#ALCGuide"/>
        <owl:disjointWith rdf:resource="http://www.owl-ontologies.com/Ontology1198670863.owl#Guide_ALC_FLR"/>
        <owl:disjointWith rdf:resource="http://www.owl-ontologies.com/Ontology1198670863.owl#Guide_ALC_LCD"/>
        <owl:disjointWith rdf:resource="http://www.owl-ontologies.com/Ontology1198670863.owl#Guide_ALC_TAT"/>
    </owl:Class>
    


    <!-- http://www.owl-ontologies.com/Ontology1198670863.owl#Guide_ALC_FLR -->

    <owl:Class rdf:about="http://www.owl-ontologies.com/Ontology1198670863.owl#Guide_ALC_FLR">
        <rdfs:subClassOf rdf:resource="http://www.owl-ontologies.com/Ontology1198670863.owl#ALCGuide"/>
        <owl:disjointWith rdf:resource="http://www.owl-ontologies.com/Ontology1198670863.owl#Guide_ALC_LCD"/>
        <owl:disjointWith rdf:resource="http://www.owl-ontologies.com/Ontology1198670863.owl#Guide_ALC_TAT"/>
    </owl:Class>
    


    <!-- http://www.owl-ontologies.com/Ontology1198670863.owl#Guide_ALC_LCD -->

    <owl:Class rdf:about="http://www.owl-ontologies.com/Ontology1198670863.owl#Guide_ALC_LCD">
        <rdfs:subClassOf rdf:resource="http://www.owl-ontologies.com/Ontology1198670863.owl#ALCGuide"/>
        <owl:disjointWith rdf:resource="http://www.owl-ontologies.com/Ontology1198670863.owl#Guide_ALC_TAT"/>
    </owl:Class>
    


    <!-- http://www.owl-ontologies.com/Ontology1198670863.owl#Guide_ALC_TAT -->

    <owl:Class rdf:about="http://www.owl-ontologies.com/Ontology1198670863.owl#Guide_ALC_TAT">
        <rdfs:subClassOf rdf:resource="http://www.owl-ontologies.com/Ontology1198670863.owl#ALCGuide"/>
    </owl:Class>
    


    <!-- http://www.owl-ontologies.com/Ontology1198670863.owl#Guide_APE_CCL -->

    <owl:Class rdf:about="http://www.owl-ontologies.com/Ontology1198670863.owl#Guide_APE_CCL">
        <rdfs:subClassOf rdf:resource="http://www.owl-ontologies.com/Ontology1198670863.owl#APEGuide"/>
        <owl:disjointWith rdf:resource="http://www.owl-ontologies.com/Ontology1198670863.owl#Guide_APE_ECD"/>
        <owl:disjointWith rdf:resource="http://www.owl-ontologies.com/Ontology1198670863.owl#Guide_APE_INT"/>
        <owl:disjointWith rdf:resource="http://www.owl-ontologies.com/Ontology1198670863.owl#Guide_APE_OBJ"/>
        <owl:disjointWith rdf:resource="http://www.owl-ontologies.com/Ontology1198670863.owl#Guide_APE_REQ"/>
        <owl:disjointWith rdf:resource="http://www.owl-ontologies.com/Ontology1198670863.owl#Guide_APE_SPD"/>
    </owl:Class>
    


    <!-- http://www.owl-ontologies.com/Ontology1198670863.owl#Guide_APE_ECD -->

    <owl:Class rdf:about="http://www.owl-ontologies.com/Ontology1198670863.owl#Guide_APE_ECD">
        <rdfs:subClassOf rdf:resource="http://www.owl-ontologies.com/Ontology1198670863.owl#APEGuide"/>
        <owl:disjointWith rdf:resource="http://www.owl-ontologies.com/Ontology1198670863.owl#Guide_APE_INT"/>
        <owl:disjointWith rdf:resource="http://www.owl-ontologies.com/Ontology1198670863.owl#Guide_APE_OBJ"/>
        <owl:disjointWith rdf:resource="http://www.owl-ontologies.com/Ontology1198670863.owl#Guide_APE_REQ"/>
        <owl:disjointWith rdf:resource="http://www.owl-ontologies.com/Ontology1198670863.owl#Guide_APE_SPD"/>
    </owl:Class>
    


    <!-- http://www.owl-ontologies.com/Ontology1198670863.owl#Guide_APE_INT -->

    <owl:Class rdf:about="http://www.owl-ontologies.com/Ontology1198670863.owl#Guide_APE_INT">
        <rdfs:subClassOf rdf:resource="http://www.owl-ontologies.com/Ontology1198670863.owl#APEGuide"/>
        <owl:disjointWith rdf:resource="http://www.owl-ontologies.com/Ontology1198670863.owl#Guide_APE_OBJ"/>
        <owl:disjointWith rdf:resource="http://www.owl-ontologies.com/Ontology1198670863.owl#Guide_APE_REQ"/>
        <owl:disjointWith rdf:resource="http://www.owl-ontologies.com/Ontology1198670863.owl#Guide_APE_SPD"/>
    </owl:Class>
    


    <!-- http://www.owl-ontologies.com/Ontology1198670863.owl#Guide_APE_OBJ -->

    <owl:Class rdf:about="http://www.owl-ontologies.com/Ontology1198670863.owl#Guide_APE_OBJ">
        <rdfs:subClassOf rdf:resource="http://www.owl-ontologies.com/Ontology1198670863.owl#APEGuide"/>
        <owl:disjointWith rdf:resource="http://www.owl-ontologies.com/Ontology1198670863.owl#Guide_APE_REQ"/>
        <owl:disjointWith rdf:resource="http://www.owl-ontologies.com/Ontology1198670863.owl#Guide_APE_SPD"/>
    </owl:Class>
    


    <!-- http://www.owl-ontologies.com/Ontology1198670863.owl#Guide_APE_REQ -->

    <owl:Class rdf:about="http://www.owl-ontologies.com/Ontology1198670863.owl#Guide_APE_REQ">
        <rdfs:subClassOf rdf:resource="http://www.owl-ontologies.com/Ontology1198670863.owl#APEGuide"/>
        <owl:disjointWith rdf:resource="http://www.owl-ontologies.com/Ontology1198670863.owl#Guide_APE_SPD"/>
    </owl:Class>
    


    <!-- http://www.owl-ontologies.com/Ontology1198670863.owl#Guide_APE_SPD -->

    <owl:Class rdf:about="http://www.owl-ontologies.com/Ontology1198670863.owl#Guide_APE_SPD">
        <rdfs:subClassOf rdf:resource="http://www.owl-ontologies.com/Ontology1198670863.owl#APEGuide"/>
    </owl:Class>
    


    <!-- http://www.owl-ontologies.com/Ontology1198670863.owl#Guide_ASE_CCL -->

    <owl:Class rdf:about="http://www.owl-ontologies.com/Ontology1198670863.owl#Guide_ASE_CCL">
        <rdfs:subClassOf rdf:resource="http://www.owl-ontologies.com/Ontology1198670863.owl#ASEGuide"/>
        <owl:disjointWith rdf:resource="http://www.owl-ontologies.com/Ontology1198670863.owl#Guide_ASE_ECD"/>
        <owl:disjointWith rdf:resource="http://www.owl-ontologies.com/Ontology1198670863.owl#Guide_ASE_INT"/>
        <owl:disjointWith rdf:resource="http://www.owl-ontologies.com/Ontology1198670863.owl#Guide_ASE_OBJ"/>
        <owl:disjointWith rdf:resource="http://www.owl-ontologies.com/Ontology1198670863.owl#Guide_ASE_REQ"/>
        <owl:disjointWith rdf:resource="http://www.owl-ontologies.com/Ontology1198670863.owl#Guide_ASE_SPD"/>
        <owl:disjointWith rdf:resource="http://www.owl-ontologies.com/Ontology1198670863.owl#Guide_ASE_TSS"/>
    </owl:Class>
    


    <!-- http://www.owl-ontologies.com/Ontology1198670863.owl#Guide_ASE_ECD -->

    <owl:Class rdf:about="http://www.owl-ontologies.com/Ontology1198670863.owl#Guide_ASE_ECD">
        <rdfs:subClassOf rdf:resource="http://www.owl-ontologies.com/Ontology1198670863.owl#ASEGuide"/>
        <owl:disjointWith rdf:resource="http://www.owl-ontologies.com/Ontology1198670863.owl#Guide_ASE_INT"/>
        <owl:disjointWith rdf:resource="http://www.owl-ontologies.com/Ontology1198670863.owl#Guide_ASE_OBJ"/>
        <owl:disjointWith rdf:resource="http://www.owl-ontologies.com/Ontology1198670863.owl#Guide_ASE_REQ"/>
        <owl:disjointWith rdf:resource="http://www.owl-ontologies.com/Ontology1198670863.owl#Guide_ASE_SPD"/>
        <owl:disjointWith rdf:resource="http://www.owl-ontologies.com/Ontology1198670863.owl#Guide_ASE_TSS"/>
    </owl:Class>
    


    <!-- http://www.owl-ontologies.com/Ontology1198670863.owl#Guide_ASE_INT -->

    <owl:Class rdf:about="http://www.owl-ontologies.com/Ontology1198670863.owl#Guide_ASE_INT">
        <rdfs:subClassOf rdf:resource="http://www.owl-ontologies.com/Ontology1198670863.owl#ASEGuide"/>
        <owl:disjointWith rdf:resource="http://www.owl-ontologies.com/Ontology1198670863.owl#Guide_ASE_OBJ"/>
        <owl:disjointWith rdf:resource="http://www.owl-ontologies.com/Ontology1198670863.owl#Guide_ASE_REQ"/>
        <owl:disjointWith rdf:resource="http://www.owl-ontologies.com/Ontology1198670863.owl#Guide_ASE_SPD"/>
        <owl:disjointWith rdf:resource="http://www.owl-ontologies.com/Ontology1198670863.owl#Guide_ASE_TSS"/>
    </owl:Class>
    


    <!-- http://www.owl-ontologies.com/Ontology1198670863.owl#Guide_ASE_OBJ -->

    <owl:Class rdf:about="http://www.owl-ontologies.com/Ontology1198670863.owl#Guide_ASE_OBJ">
        <rdfs:subClassOf rdf:resource="http://www.owl-ontologies.com/Ontology1198670863.owl#ASEGuide"/>
        <owl:disjointWith rdf:resource="http://www.owl-ontologies.com/Ontology1198670863.owl#Guide_ASE_REQ"/>
        <owl:disjointWith rdf:resource="http://www.owl-ontologies.com/Ontology1198670863.owl#Guide_ASE_SPD"/>
        <owl:disjointWith rdf:resource="http://www.owl-ontologies.com/Ontology1198670863.owl#Guide_ASE_TSS"/>
    </owl:Class>
    


    <!-- http://www.owl-ontologies.com/Ontology1198670863.owl#Guide_ASE_REQ -->

    <owl:Class rdf:about="http://www.owl-ontologies.com/Ontology1198670863.owl#Guide_ASE_REQ">
        <rdfs:subClassOf rdf:resource="http://www.owl-ontologies.com/Ontology1198670863.owl#ASEGuide"/>
        <owl:disjointWith rdf:resource="http://www.owl-ontologies.com/Ontology1198670863.owl#Guide_ASE_SPD"/>
        <owl:disjointWith rdf:resource="http://www.owl-ontologies.com/Ontology1198670863.owl#Guide_ASE_TSS"/>
    </owl:Class>
    


    <!-- http://www.owl-ontologies.com/Ontology1198670863.owl#Guide_ASE_SPD -->

    <owl:Class rdf:about="http://www.owl-ontologies.com/Ontology1198670863.owl#Guide_ASE_SPD">
        <rdfs:subClassOf rdf:resource="http://www.owl-ontologies.com/Ontology1198670863.owl#ASEGuide"/>
        <owl:disjointWith rdf:resource="http://www.owl-ontologies.com/Ontology1198670863.owl#Guide_ASE_TSS"/>
    </owl:Class>
    


    <!-- http://www.owl-ontologies.com/Ontology1198670863.owl#Guide_ASE_TSS -->

    <owl:Class rdf:about="http://www.owl-ontologies.com/Ontology1198670863.owl#Guide_ASE_TSS">
        <rdfs:subClassOf rdf:resource="http://www.owl-ontologies.com/Ontology1198670863.owl#ASEGuide"/>
    </owl:Class>
    


    <!-- http://www.owl-ontologies.com/Ontology1198670863.owl#Guide_ATE_COV -->

    <owl:Class rdf:about="http://www.owl-ontologies.com/Ontology1198670863.owl#Guide_ATE_COV">
        <rdfs:subClassOf rdf:resource="http://www.owl-ontologies.com/Ontology1198670863.owl#ATEGuide"/>
        <owl:disjointWith rdf:resource="http://www.owl-ontologies.com/Ontology1198670863.owl#Guide_ATE_DPT"/>
        <owl:disjointWith rdf:resource="http://www.owl-ontologies.com/Ontology1198670863.owl#Guide_ATE_FUN"/>
        <owl:disjointWith rdf:resource="http://www.owl-ontologies.com/Ontology1198670863.owl#Guide_ATE_IND"/>
    </owl:Class>
    


    <!-- http://www.owl-ontologies.com/Ontology1198670863.owl#Guide_ATE_DPT -->

    <owl:Class rdf:about="http://www.owl-ontologies.com/Ontology1198670863.owl#Guide_ATE_DPT">
        <rdfs:subClassOf rdf:resource="http://www.owl-ontologies.com/Ontology1198670863.owl#ATEGuide"/>
        <owl:disjointWith rdf:resource="http://www.owl-ontologies.com/Ontology1198670863.owl#Guide_ATE_FUN"/>
        <owl:disjointWith rdf:resource="http://www.owl-ontologies.com/Ontology1198670863.owl#Guide_ATE_IND"/>
    </owl:Class>
    


    <!-- http://www.owl-ontologies.com/Ontology1198670863.owl#Guide_ATE_FUN -->

    <owl:Class rdf:about="http://www.owl-ontologies.com/Ontology1198670863.owl#Guide_ATE_FUN">
        <rdfs:subClassOf rdf:resource="http://www.owl-ontologies.com/Ontology1198670863.owl#ATEGuide"/>
        <owl:disjointWith rdf:resource="http://www.owl-ontologies.com/Ontology1198670863.owl#Guide_ATE_IND"/>
    </owl:Class>
    


    <!-- http://www.owl-ontologies.com/Ontology1198670863.owl#Guide_ATE_IND -->

    <owl:Class rdf:about="http://www.owl-ontologies.com/Ontology1198670863.owl#Guide_ATE_IND">
        <rdfs:subClassOf rdf:resource="http://www.owl-ontologies.com/Ontology1198670863.owl#ATEGuide"/>
    </owl:Class>
    


    <!-- http://www.owl-ontologies.com/Ontology1198670863.owl#Guide_AVA_VAN -->

    <owl:Class rdf:about="http://www.owl-ontologies.com/Ontology1198670863.owl#Guide_AVA_VAN">
        <rdfs:subClassOf rdf:resource="http://www.owl-ontologies.com/Ontology1198670863.owl#AVAGuide"/>
    </owl:Class>
    


    <!-- http://www.owl-ontologies.com/Ontology1198670863.owl#ITSecDevelProcess -->

    <owl:Class rdf:about="http://www.owl-ontologies.com/Ontology1198670863.owl#ITSecDevelProcess">
        <owl:disjointWith rdf:resource="http://www.owl-ontologies.com/Ontology1198670863.owl#ITSecEvalProcess"/>
    </owl:Class>
    


    <!-- http://www.owl-ontologies.com/Ontology1198670863.owl#ITSecEvalPart -->

    <owl:Class rdf:about="http://www.owl-ontologies.com/Ontology1198670863.owl#ITSecEvalPart"/>
    


    <!-- http://www.owl-ontologies.com/Ontology1198670863.owl#ITSecEvalProcess -->

    <owl:Class rdf:about="http://www.owl-ontologies.com/Ontology1198670863.owl#ITSecEvalProcess"/>
    


    <!-- http://www.owl-ontologies.com/Ontology1198670863.owl#InputTask -->

    <owl:Class rdf:about="http://www.owl-ontologies.com/Ontology1198670863.owl#InputTask">
        <rdfs:subClassOf rdf:resource="http://www.owl-ontologies.com/Ontology1198670863.owl#ITSecEvalPart"/>
    </owl:Class>
    


    <!-- http://www.owl-ontologies.com/Ontology1198670863.owl#LowAssPP -->

    <owl:Class rdf:about="http://www.owl-ontologies.com/Ontology1198670863.owl#LowAssPP"/>
    


    <!-- http://www.owl-ontologies.com/Ontology1198670863.owl#LowAssST -->

    <owl:Class rdf:about="http://www.owl-ontologies.com/Ontology1198670863.owl#LowAssST"/>
    


    <!-- http://www.owl-ontologies.com/Ontology1198670863.owl#OACC_Generic -->

    <owl:Class rdf:about="http://www.owl-ontologies.com/Ontology1198670863.owl#OACC_Generic">
        <rdfs:subClassOf rdf:resource="http://www.owl-ontologies.com/Ontology1198670863.owl#OgrGeneric"/>
        <owl:disjointWith rdf:resource="http://www.owl-ontologies.com/Ontology1198670863.owl#OADT_Generic"/>
        <owl:disjointWith rdf:resource="http://www.owl-ontologies.com/Ontology1198670863.owl#OAVB_Generic"/>
        <owl:disjointWith rdf:resource="http://www.owl-ontologies.com/Ontology1198670863.owl#OCON_Generic"/>
        <owl:disjointWith rdf:resource="http://www.owl-ontologies.com/Ontology1198670863.owl#ODEX_Generic"/>
        <owl:disjointWith rdf:resource="http://www.owl-ontologies.com/Ontology1198670863.owl#OEIT_Generic"/>
        <owl:disjointWith rdf:resource="http://www.owl-ontologies.com/Ontology1198670863.owl#OEPH_Generic"/>
        <owl:disjointWith rdf:resource="http://www.owl-ontologies.com/Ontology1198670863.owl#OIDA_Generic"/>
        <owl:disjointWith rdf:resource="http://www.owl-ontologies.com/Ontology1198670863.owl#OINT_Generic"/>
        <owl:disjointWith rdf:resource="http://www.owl-ontologies.com/Ontology1198670863.owl#OPRV_Generic"/>
        <owl:disjointWith rdf:resource="http://www.owl-ontologies.com/Ontology1198670863.owl#OSMN_Generic"/>
        <rdfs:comment rdf:datatype="http://www.w3.org/2001/XMLSchema#string">Specifies access control and information flow control rules</rdfs:comment>
    </owl:Class>
    


    <!-- http://www.owl-ontologies.com/Ontology1198670863.owl#OADT_Generic -->

    <owl:Class rdf:about="http://www.owl-ontologies.com/Ontology1198670863.owl#OADT_Generic">
        <rdfs:subClassOf rdf:resource="http://www.owl-ontologies.com/Ontology1198670863.owl#OgrGeneric"/>
        <owl:disjointWith rdf:resource="http://www.owl-ontologies.com/Ontology1198670863.owl#OAVB_Generic"/>
        <owl:disjointWith rdf:resource="http://www.owl-ontologies.com/Ontology1198670863.owl#OCON_Generic"/>
        <owl:disjointWith rdf:resource="http://www.owl-ontologies.com/Ontology1198670863.owl#ODEX_Generic"/>
        <owl:disjointWith rdf:resource="http://www.owl-ontologies.com/Ontology1198670863.owl#OEIT_Generic"/>
        <owl:disjointWith rdf:resource="http://www.owl-ontologies.com/Ontology1198670863.owl#OEPH_Generic"/>
        <owl:disjointWith rdf:resource="http://www.owl-ontologies.com/Ontology1198670863.owl#OIDA_Generic"/>
        <owl:disjointWith rdf:resource="http://www.owl-ontologies.com/Ontology1198670863.owl#OINT_Generic"/>
        <owl:disjointWith rdf:resource="http://www.owl-ontologies.com/Ontology1198670863.owl#OPRV_Generic"/>
        <owl:disjointWith rdf:resource="http://www.owl-ontologies.com/Ontology1198670863.owl#OSMN_Generic"/>
        <rdfs:comment rdf:datatype="http://www.w3.org/2001/XMLSchema#string">Concerns accountability and security audit</rdfs:comment>
    </owl:Class>
    


    <!-- http://www.owl-ontologies.com/Ontology1198670863.owl#OAVB_Generic -->

    <owl:Class rdf:about="http://www.owl-ontologies.com/Ontology1198670863.owl#OAVB_Generic">
        <rdfs:subClassOf rdf:resource="http://www.owl-ontologies.com/Ontology1198670863.owl#OgrGeneric"/>
        <owl:disjointWith rdf:resource="http://www.owl-ontologies.com/Ontology1198670863.owl#OCON_Generic"/>
        <owl:disjointWith rdf:resource="http://www.owl-ontologies.com/Ontology1198670863.owl#ODEX_Generic"/>
        <owl:disjointWith rdf:resource="http://www.owl-ontologies.com/Ontology1198670863.owl#OEIT_Generic"/>
        <owl:disjointWith rdf:resource="http://www.owl-ontologies.com/Ontology1198670863.owl#OEPH_Generic"/>
        <owl:disjointWith rdf:resource="http://www.owl-ontologies.com/Ontology1198670863.owl#OIDA_Generic"/>
        <owl:disjointWith rdf:resource="http://www.owl-ontologies.com/Ontology1198670863.owl#OINT_Generic"/>
        <owl:disjointWith rdf:resource="http://www.owl-ontologies.com/Ontology1198670863.owl#OPRV_Generic"/>
        <owl:disjointWith rdf:resource="http://www.owl-ontologies.com/Ontology1198670863.owl#OSMN_Generic"/>
        <rdfs:comment rdf:datatype="http://www.w3.org/2001/XMLSchema#string">Concerns availability</rdfs:comment>
    </owl:Class>
    


    <!-- http://www.owl-ontologies.com/Ontology1198670863.owl#OCON_Generic -->

    <owl:Class rdf:about="http://www.owl-ontologies.com/Ontology1198670863.owl#OCON_Generic">
        <rdfs:subClassOf rdf:resource="http://www.owl-ontologies.com/Ontology1198670863.owl#OgrGeneric"/>
        <owl:disjointWith rdf:resource="http://www.owl-ontologies.com/Ontology1198670863.owl#ODEX_Generic"/>
        <owl:disjointWith rdf:resource="http://www.owl-ontologies.com/Ontology1198670863.owl#OEIT_Generic"/>
        <owl:disjointWith rdf:resource="http://www.owl-ontologies.com/Ontology1198670863.owl#OEPH_Generic"/>
        <owl:disjointWith rdf:resource="http://www.owl-ontologies.com/Ontology1198670863.owl#OIDA_Generic"/>
        <owl:disjointWith rdf:resource="http://www.owl-ontologies.com/Ontology1198670863.owl#OINT_Generic"/>
        <owl:disjointWith rdf:resource="http://www.owl-ontologies.com/Ontology1198670863.owl#OPRV_Generic"/>
        <owl:disjointWith rdf:resource="http://www.owl-ontologies.com/Ontology1198670863.owl#OSMN_Generic"/>
        <rdfs:comment rdf:datatype="http://www.w3.org/2001/XMLSchema#string">Deals with confidentiality</rdfs:comment>
    </owl:Class>
    


    <!-- http://www.owl-ontologies.com/Ontology1198670863.owl#ODEX_Generic -->

    <owl:Class rdf:about="http://www.owl-ontologies.com/Ontology1198670863.owl#ODEX_Generic">
        <rdfs:subClassOf rdf:resource="http://www.owl-ontologies.com/Ontology1198670863.owl#OgrGeneric"/>
        <owl:disjointWith rdf:resource="http://www.owl-ontologies.com/Ontology1198670863.owl#OEIT_Generic"/>
        <owl:disjointWith rdf:resource="http://www.owl-ontologies.com/Ontology1198670863.owl#OEPH_Generic"/>
        <owl:disjointWith rdf:resource="http://www.owl-ontologies.com/Ontology1198670863.owl#OIDA_Generic"/>
        <owl:disjointWith rdf:resource="http://www.owl-ontologies.com/Ontology1198670863.owl#OINT_Generic"/>
        <owl:disjointWith rdf:resource="http://www.owl-ontologies.com/Ontology1198670863.owl#OPRV_Generic"/>
        <owl:disjointWith rdf:resource="http://www.owl-ontologies.com/Ontology1198670863.owl#OSMN_Generic"/>
        <rdfs:comment rdf:datatype="http://www.w3.org/2001/XMLSchema#string">Specifies general secure data exchange rules</rdfs:comment>
    </owl:Class>
    


    <!-- http://www.owl-ontologies.com/Ontology1198670863.owl#OEIT_Generic -->

    <owl:Class rdf:about="http://www.owl-ontologies.com/Ontology1198670863.owl#OEIT_Generic">
        <rdfs:subClassOf rdf:resource="http://www.owl-ontologies.com/Ontology1198670863.owl#OgrGeneric"/>
        <owl:disjointWith rdf:resource="http://www.owl-ontologies.com/Ontology1198670863.owl#OEPH_Generic"/>
        <owl:disjointWith rdf:resource="http://www.owl-ontologies.com/Ontology1198670863.owl#OIDA_Generic"/>
        <owl:disjointWith rdf:resource="http://www.owl-ontologies.com/Ontology1198670863.owl#OINT_Generic"/>
        <owl:disjointWith rdf:resource="http://www.owl-ontologies.com/Ontology1198670863.owl#OPRV_Generic"/>
        <owl:disjointWith rdf:resource="http://www.owl-ontologies.com/Ontology1198670863.owl#OSMN_Generic"/>
        <rdfs:comment xml:lang="en">IT aspects of the TOE operational environment or site</rdfs:comment>
    </owl:Class>
    


    <!-- http://www.owl-ontologies.com/Ontology1198670863.owl#OEPH_Generic -->

    <owl:Class rdf:about="http://www.owl-ontologies.com/Ontology1198670863.owl#OEPH_Generic">
        <rdfs:subClassOf rdf:resource="http://www.owl-ontologies.com/Ontology1198670863.owl#OgrGeneric"/>
        <owl:disjointWith rdf:resource="http://www.owl-ontologies.com/Ontology1198670863.owl#OIDA_Generic"/>
        <owl:disjointWith rdf:resource="http://www.owl-ontologies.com/Ontology1198670863.owl#OINT_Generic"/>
        <owl:disjointWith rdf:resource="http://www.owl-ontologies.com/Ontology1198670863.owl#OPRV_Generic"/>
        <owl:disjointWith rdf:resource="http://www.owl-ontologies.com/Ontology1198670863.owl#OSMN_Generic"/>
        <rdfs:comment xml:lang="en">Technical/physical aspects of the TOE operational environment or site</rdfs:comment>
    </owl:Class>
    


    <!-- http://www.owl-ontologies.com/Ontology1198670863.owl#OIDA_Generic -->

    <owl:Class rdf:about="http://www.owl-ontologies.com/Ontology1198670863.owl#OIDA_Generic">
        <rdfs:subClassOf rdf:resource="http://www.owl-ontologies.com/Ontology1198670863.owl#OgrGeneric"/>
        <owl:disjointWith rdf:resource="http://www.owl-ontologies.com/Ontology1198670863.owl#OINT_Generic"/>
        <owl:disjointWith rdf:resource="http://www.owl-ontologies.com/Ontology1198670863.owl#OPRV_Generic"/>
        <owl:disjointWith rdf:resource="http://www.owl-ontologies.com/Ontology1198670863.owl#OSMN_Generic"/>
        <rdfs:comment rdf:datatype="http://www.w3.org/2001/XMLSchema#string">Deals with identification and authentication</rdfs:comment>
    </owl:Class>
    


    <!-- http://www.owl-ontologies.com/Ontology1198670863.owl#OINT_Generic -->

    <owl:Class rdf:about="http://www.owl-ontologies.com/Ontology1198670863.owl#OINT_Generic">
        <rdfs:subClassOf rdf:resource="http://www.owl-ontologies.com/Ontology1198670863.owl#OgrGeneric"/>
        <owl:disjointWith rdf:resource="http://www.owl-ontologies.com/Ontology1198670863.owl#OPRV_Generic"/>
        <owl:disjointWith rdf:resource="http://www.owl-ontologies.com/Ontology1198670863.owl#OSMN_Generic"/>
        <rdfs:comment rdf:datatype="http://www.w3.org/2001/XMLSchema#string">Concerns integrity</rdfs:comment>
    </owl:Class>
    


    <!-- http://www.owl-ontologies.com/Ontology1198670863.owl#OPRV_Generic -->

    <owl:Class rdf:about="http://www.owl-ontologies.com/Ontology1198670863.owl#OPRV_Generic">
        <rdfs:subClassOf rdf:resource="http://www.owl-ontologies.com/Ontology1198670863.owl#OgrGeneric"/>
        <owl:disjointWith rdf:resource="http://www.owl-ontologies.com/Ontology1198670863.owl#OSMN_Generic"/>
        <rdfs:comment rdf:datatype="http://www.w3.org/2001/XMLSchema#string">Deals with privacy</rdfs:comment>
    </owl:Class>
    


    <!-- http://www.owl-ontologies.com/Ontology1198670863.owl#OSMN_Generic -->

    <owl:Class rdf:about="http://www.owl-ontologies.com/Ontology1198670863.owl#OSMN_Generic">
        <rdfs:subClassOf rdf:resource="http://www.owl-ontologies.com/Ontology1198670863.owl#OgrGeneric"/>
        <rdfs:comment rdf:datatype="http://www.w3.org/2001/XMLSchema#string">Encompasses security maintenance (management) aspects, technical solutions and legislation, obligatorily used within the organization (all other non-IT aspects)</rdfs:comment>
    </owl:Class>
    


    <!-- http://www.owl-ontologies.com/Ontology1198670863.owl#OWLClass_00000000000000000000 -->

    <owl:Class rdf:about="http://www.owl-ontologies.com/Ontology1198670863.owl#OWLClass_00000000000000000000">
        <rdfs:subClassOf rdf:resource="http://www.owl-ontologies.com/Ontology1198670863.owl#ITSecEvalPart"/>
        <rdfs:label xml:lang="pl">EvalAction</rdfs:label>
    </owl:Class>
    


    <!-- http://www.owl-ontologies.com/Ontology1198670863.owl#OWLClass_00000000000000000001 -->

    <owl:Class rdf:about="http://www.owl-ontologies.com/Ontology1198670863.owl#OWLClass_00000000000000000001">
        <rdfs:subClassOf rdf:resource="http://www.owl-ontologies.com/Ontology1198670863.owl#ITSecEvalPart"/>
        <rdfs:label xml:lang="pl">EvalWorkUnit</rdfs:label>
    </owl:Class>
    


    <!-- http://www.owl-ontologies.com/Ontology1198670863.owl#OWLClass_00000000000000000002 -->

    <owl:Class rdf:about="http://www.owl-ontologies.com/Ontology1198670863.owl#OWLClass_00000000000000000002">
        <rdfs:subClassOf rdf:resource="http://www.owl-ontologies.com/Ontology1198670863.owl#ITSecEvalPart"/>
        <rdfs:label xml:lang="pl">EvaluatedTOE</rdfs:label>
    </owl:Class>
    


    <!-- http://www.owl-ontologies.com/Ontology1198670863.owl#OWLClass_00000000000000000003 -->

    <owl:Class rdf:about="http://www.owl-ontologies.com/Ontology1198670863.owl#OWLClass_00000000000000000003">
        <rdfs:subClassOf rdf:resource="http://www.owl-ontologies.com/Ontology1198670863.owl#ITSecEvalPart"/>
        <rdfs:label xml:lang="pl">AreaOfConcern_AOC</rdfs:label>
    </owl:Class>
    


    <!-- http://www.owl-ontologies.com/Ontology1198670863.owl#OWLClass_00000000000000000004 -->

    <owl:Class rdf:about="http://www.owl-ontologies.com/Ontology1198670863.owl#OWLClass_00000000000000000004">
        <rdfs:subClassOf rdf:resource="http://www.owl-ontologies.com/Ontology1198670863.owl#ITSecEvalPart"/>
        <rdfs:label xml:lang="pl">ApplicableVulnerability_AV</rdfs:label>
    </owl:Class>
    


    <!-- http://www.owl-ontologies.com/Ontology1198670863.owl#OWLClass_00000000000000000007 -->

    <owl:Class rdf:about="http://www.owl-ontologies.com/Ontology1198670863.owl#OWLClass_00000000000000000007">
        <rdfs:subClassOf rdf:resource="http://www.owl-ontologies.com/Ontology1198670863.owl#SAR_parts"/>
        <rdfs:label xml:lang="pl">C-element</rdfs:label>
    </owl:Class>
    


    <!-- http://www.owl-ontologies.com/Ontology1198670863.owl#OWLClass_00000000000000000021 -->

    <owl:Class rdf:about="http://www.owl-ontologies.com/Ontology1198670863.owl#OWLClass_00000000000000000021">
        <rdfs:subClassOf rdf:resource="http://www.owl-ontologies.com/Ontology1198670863.owl#ITSecEvalPart"/>
        <rdfs:label xml:lang="pl">VulRelatIssue-VRI</rdfs:label>
    </owl:Class>
    


    <!-- http://www.owl-ontologies.com/Ontology1198670863.owl#OWLClass_00000000000000000040 -->

    <owl:Class rdf:about="http://www.owl-ontologies.com/Ontology1198670863.owl#OWLClass_00000000000000000040">
        <rdfs:subClassOf rdf:resource="http://www.owl-ontologies.com/Ontology1198670863.owl#ITSecEvalPart"/>
        <rdfs:label xml:lang="pl">AttackScenario_AS</rdfs:label>
    </owl:Class>
    


    <!-- http://www.owl-ontologies.com/Ontology1198670863.owl#OWLClass_00000000000000000041 -->

    <owl:Class rdf:about="http://www.owl-ontologies.com/Ontology1198670863.owl#OWLClass_00000000000000000041">
        <rdfs:subClassOf rdf:resource="http://www.owl-ontologies.com/Ontology1198670863.owl#ITSecEvalPart"/>
        <rdfs:label xml:lang="pl">PotentialVulnerability_PV</rdfs:label>
    </owl:Class>
    


    <!-- http://www.owl-ontologies.com/Ontology1198670863.owl#OWLClass_00000000000000000043 -->

    <owl:Class rdf:about="http://www.owl-ontologies.com/Ontology1198670863.owl#OWLClass_00000000000000000043">
        <rdfs:subClassOf rdf:resource="http://www.owl-ontologies.com/Ontology1198670863.owl#ITSecEvalPart"/>
        <rdfs:label xml:lang="pl">PenetrationTest_PT</rdfs:label>
    </owl:Class>
    


    <!-- http://www.owl-ontologies.com/Ontology1198670863.owl#OWLClass_00000000000000000044 -->

    <owl:Class rdf:about="http://www.owl-ontologies.com/Ontology1198670863.owl#OWLClass_00000000000000000044">
        <rdfs:label xml:lang="pl">SupportingOntologies</rdfs:label>
    </owl:Class>
    


    <!-- http://www.owl-ontologies.com/Ontology1198670863.owl#OWLClass_00000000000000000063 -->

    <owl:Class rdf:about="http://www.owl-ontologies.com/Ontology1198670863.owl#OWLClass_00000000000000000063">
        <rdfs:subClassOf rdf:resource="http://www.owl-ontologies.com/Ontology1198670863.owl#OWLClass_00000000000000000088"/>
        <rdfs:label xml:lang="pl">SecurityPortal</rdfs:label>
    </owl:Class>
    


    <!-- http://www.owl-ontologies.com/Ontology1198670863.owl#OWLClass_00000000000000000065 -->

    <owl:Class rdf:about="http://www.owl-ontologies.com/Ontology1198670863.owl#OWLClass_00000000000000000065">
        <rdfs:subClassOf rdf:resource="http://www.owl-ontologies.com/Ontology1198670863.owl#OWLClass_00000000000000000088"/>
        <rdfs:label xml:lang="pl">ScientificPublication</rdfs:label>
    </owl:Class>
    


    <!-- http://www.owl-ontologies.com/Ontology1198670863.owl#OWLClass_00000000000000000070 -->

    <owl:Class rdf:about="http://www.owl-ontologies.com/Ontology1198670863.owl#OWLClass_00000000000000000070">
        <rdfs:subClassOf rdf:resource="http://www.owl-ontologies.com/Ontology1198670863.owl#OWLClass_00000000000000000044"/>
        <rdfs:label xml:lang="pl">CCtaxonomy</rdfs:label>
    </owl:Class>
    


    <!-- http://www.owl-ontologies.com/Ontology1198670863.owl#OWLClass_00000000000000000073 -->

    <owl:Class rdf:about="http://www.owl-ontologies.com/Ontology1198670863.owl#OWLClass_00000000000000000073">
        <rdfs:subClassOf rdf:resource="http://www.owl-ontologies.com/Ontology1198670863.owl#OWLClass_00000000000000000070"/>
        <rdfs:label xml:lang="pl">AccessControlDevicesAndSystems</rdfs:label>
    </owl:Class>
    


    <!-- http://www.owl-ontologies.com/Ontology1198670863.owl#OWLClass_00000000000000000074 -->

    <owl:Class rdf:about="http://www.owl-ontologies.com/Ontology1198670863.owl#OWLClass_00000000000000000074">
        <rdfs:subClassOf rdf:resource="http://www.owl-ontologies.com/Ontology1198670863.owl#OWLClass_00000000000000000070"/>
        <rdfs:label xml:lang="pl">BiometricSystemsAndDevices</rdfs:label>
    </owl:Class>
    


    <!-- http://www.owl-ontologies.com/Ontology1198670863.owl#OWLClass_00000000000000000075 -->

    <owl:Class rdf:about="http://www.owl-ontologies.com/Ontology1198670863.owl#OWLClass_00000000000000000075">
        <rdfs:subClassOf rdf:resource="http://www.owl-ontologies.com/Ontology1198670863.owl#OWLClass_00000000000000000070"/>
        <rdfs:label xml:lang="pl">BoundaryProtectionDevicesAndSystems</rdfs:label>
    </owl:Class>
    


    <!-- http://www.owl-ontologies.com/Ontology1198670863.owl#OWLClass_00000000000000000076 -->

    <owl:Class rdf:about="http://www.owl-ontologies.com/Ontology1198670863.owl#OWLClass_00000000000000000076">
        <rdfs:subClassOf rdf:resource="http://www.owl-ontologies.com/Ontology1198670863.owl#OWLClass_00000000000000000070"/>
        <rdfs:label xml:lang="pl">DataProtection</rdfs:label>
    </owl:Class>
    


    <!-- http://www.owl-ontologies.com/Ontology1198670863.owl#OWLClass_00000000000000000077 -->

    <owl:Class rdf:about="http://www.owl-ontologies.com/Ontology1198670863.owl#OWLClass_00000000000000000077">
        <rdfs:subClassOf rdf:resource="http://www.owl-ontologies.com/Ontology1198670863.owl#OWLClass_00000000000000000070"/>
        <rdfs:label xml:lang="pl">Databases</rdfs:label>
    </owl:Class>
    


    <!-- http://www.owl-ontologies.com/Ontology1198670863.owl#OWLClass_00000000000000000078 -->

    <owl:Class rdf:about="http://www.owl-ontologies.com/Ontology1198670863.owl#OWLClass_00000000000000000078">
        <rdfs:subClassOf rdf:resource="http://www.owl-ontologies.com/Ontology1198670863.owl#OWLClass_00000000000000000070"/>
        <rdfs:label xml:lang="pl">DetectionDevicesAndSystems</rdfs:label>
    </owl:Class>
    


    <!-- http://www.owl-ontologies.com/Ontology1198670863.owl#OWLClass_00000000000000000079 -->

    <owl:Class rdf:about="http://www.owl-ontologies.com/Ontology1198670863.owl#OWLClass_00000000000000000079">
        <rdfs:subClassOf rdf:resource="http://www.owl-ontologies.com/Ontology1198670863.owl#OWLClass_00000000000000000070"/>
        <rdfs:label xml:lang="pl">ICsSmartCardsAndSmartCard-RelatedDevicesAndSystems</rdfs:label>
    </owl:Class>
    


    <!-- http://www.owl-ontologies.com/Ontology1198670863.owl#OWLClass_00000000000000000080 -->

    <owl:Class rdf:about="http://www.owl-ontologies.com/Ontology1198670863.owl#OWLClass_00000000000000000080">
        <rdfs:subClassOf rdf:resource="http://www.owl-ontologies.com/Ontology1198670863.owl#OWLClass_00000000000000000070"/>
        <rdfs:label xml:lang="pl">KeyManagementSystems</rdfs:label>
    </owl:Class>
    


    <!-- http://www.owl-ontologies.com/Ontology1198670863.owl#OWLClass_00000000000000000081 -->

    <owl:Class rdf:about="http://www.owl-ontologies.com/Ontology1198670863.owl#OWLClass_00000000000000000081">
        <rdfs:subClassOf rdf:resource="http://www.owl-ontologies.com/Ontology1198670863.owl#OWLClass_00000000000000000070"/>
        <rdfs:label xml:lang="pl">Mobility</rdfs:label>
    </owl:Class>
    


    <!-- http://www.owl-ontologies.com/Ontology1198670863.owl#OWLClass_00000000000000000082 -->

    <owl:Class rdf:about="http://www.owl-ontologies.com/Ontology1198670863.owl#OWLClass_00000000000000000082">
        <rdfs:subClassOf rdf:resource="http://www.owl-ontologies.com/Ontology1198670863.owl#OWLClass_00000000000000000070"/>
        <rdfs:label xml:lang="pl">Multi-FunctionDevices</rdfs:label>
    </owl:Class>
    


    <!-- http://www.owl-ontologies.com/Ontology1198670863.owl#OWLClass_00000000000000000083 -->

    <owl:Class rdf:about="http://www.owl-ontologies.com/Ontology1198670863.owl#OWLClass_00000000000000000083">
        <rdfs:subClassOf rdf:resource="http://www.owl-ontologies.com/Ontology1198670863.owl#OWLClass_00000000000000000070"/>
        <rdfs:label xml:lang="pl">NetworkAndNetwork-RelatedDevicesAndSystems</rdfs:label>
    </owl:Class>
    


    <!-- http://www.owl-ontologies.com/Ontology1198670863.owl#OWLClass_00000000000000000084 -->

    <owl:Class rdf:about="http://www.owl-ontologies.com/Ontology1198670863.owl#OWLClass_00000000000000000084">
        <rdfs:subClassOf rdf:resource="http://www.owl-ontologies.com/Ontology1198670863.owl#OWLClass_00000000000000000070"/>
        <rdfs:label xml:lang="pl">OperatingSystems</rdfs:label>
    </owl:Class>
    


    <!-- http://www.owl-ontologies.com/Ontology1198670863.owl#OWLClass_00000000000000000085 -->

    <owl:Class rdf:about="http://www.owl-ontologies.com/Ontology1198670863.owl#OWLClass_00000000000000000085">
        <rdfs:subClassOf rdf:resource="http://www.owl-ontologies.com/Ontology1198670863.owl#OWLClass_00000000000000000070"/>
        <rdfs:label xml:lang="pl">OtherDevicesAndSystems</rdfs:label>
    </owl:Class>
    


    <!-- http://www.owl-ontologies.com/Ontology1198670863.owl#OWLClass_00000000000000000086 -->

    <owl:Class rdf:about="http://www.owl-ontologies.com/Ontology1198670863.owl#OWLClass_00000000000000000086">
        <rdfs:subClassOf rdf:resource="http://www.owl-ontologies.com/Ontology1198670863.owl#OWLClass_00000000000000000070"/>
        <rdfs:label xml:lang="pl">ProductsForDigitalSignatures</rdfs:label>
    </owl:Class>
    


    <!-- http://www.owl-ontologies.com/Ontology1198670863.owl#OWLClass_00000000000000000087 -->

    <owl:Class rdf:about="http://www.owl-ontologies.com/Ontology1198670863.owl#OWLClass_00000000000000000087">
        <rdfs:subClassOf rdf:resource="http://www.owl-ontologies.com/Ontology1198670863.owl#OWLClass_00000000000000000070"/>
        <rdfs:label xml:lang="pl">TrustedComputing</rdfs:label>
    </owl:Class>
    


    <!-- http://www.owl-ontologies.com/Ontology1198670863.owl#OWLClass_00000000000000000088 -->

    <owl:Class rdf:about="http://www.owl-ontologies.com/Ontology1198670863.owl#OWLClass_00000000000000000088">
        <rdfs:subClassOf rdf:resource="http://www.owl-ontologies.com/Ontology1198670863.owl#OWLClass_00000000000000000044"/>
        <rdfs:label xml:lang="pl">InfoSourceTaxonomy</rdfs:label>
    </owl:Class>
    


    <!-- http://www.owl-ontologies.com/Ontology1198670863.owl#OWLClass_00000000000000000089 -->

    <owl:Class rdf:about="http://www.owl-ontologies.com/Ontology1198670863.owl#OWLClass_00000000000000000089">
        <rdfs:subClassOf rdf:resource="http://www.owl-ontologies.com/Ontology1198670863.owl#OWLClass_00000000000000000088"/>
        <rdfs:label xml:lang="pl">SecurityOrganization</rdfs:label>
    </owl:Class>
    


    <!-- http://www.owl-ontologies.com/Ontology1198670863.owl#OWLClass_00000000000000000090 -->

    <owl:Class rdf:about="http://www.owl-ontologies.com/Ontology1198670863.owl#OWLClass_00000000000000000090">
        <rdfs:subClassOf rdf:resource="http://www.owl-ontologies.com/Ontology1198670863.owl#OWLClass_00000000000000000088"/>
        <rdfs:label xml:lang="pl">SecurityKB</rdfs:label>
    </owl:Class>
    


    <!-- http://www.owl-ontologies.com/Ontology1198670863.owl#OWLClass_00000000000000000091 -->

    <owl:Class rdf:about="http://www.owl-ontologies.com/Ontology1198670863.owl#OWLClass_00000000000000000091">
        <rdfs:subClassOf rdf:resource="http://www.owl-ontologies.com/Ontology1198670863.owl#OWLClass_00000000000000000088"/>
        <rdfs:label xml:lang="pl">SecurityRepository</rdfs:label>
    </owl:Class>
    


    <!-- http://www.owl-ontologies.com/Ontology1198670863.owl#OWLClass_00000000000000000092 -->

    <owl:Class rdf:about="http://www.owl-ontologies.com/Ontology1198670863.owl#OWLClass_00000000000000000092">
        <rdfs:subClassOf rdf:resource="http://www.owl-ontologies.com/Ontology1198670863.owl#OWLClass_00000000000000000088"/>
        <rdfs:label xml:lang="pl">SecurityDataFeed</rdfs:label>
    </owl:Class>
    


    <!-- http://www.owl-ontologies.com/Ontology1198670863.owl#OWLClass_00000000000000000093 -->

    <owl:Class rdf:about="http://www.owl-ontologies.com/Ontology1198670863.owl#OWLClass_00000000000000000093">
        <rdfs:subClassOf rdf:resource="http://www.owl-ontologies.com/Ontology1198670863.owl#OWLClass_00000000000000000088"/>
        <rdfs:label xml:lang="pl">MailingList</rdfs:label>
    </owl:Class>
    


    <!-- http://www.owl-ontologies.com/Ontology1198670863.owl#OWLClass_00000000000000000094 -->

    <owl:Class rdf:about="http://www.owl-ontologies.com/Ontology1198670863.owl#OWLClass_00000000000000000094">
        <rdfs:subClassOf rdf:resource="http://www.owl-ontologies.com/Ontology1198670863.owl#OWLClass_00000000000000000088"/>
        <rdfs:label xml:lang="pl">SecurityBlog</rdfs:label>
    </owl:Class>
    


    <!-- http://www.owl-ontologies.com/Ontology1198670863.owl#OWLClass_00000000000000000095 -->

    <owl:Class rdf:about="http://www.owl-ontologies.com/Ontology1198670863.owl#OWLClass_00000000000000000095">
        <rdfs:subClassOf rdf:resource="http://www.owl-ontologies.com/Ontology1198670863.owl#OWLClass_00000000000000000088"/>
        <rdfs:label xml:lang="pl">SecurityBulletin</rdfs:label>
    </owl:Class>
    


    <!-- http://www.owl-ontologies.com/Ontology1198670863.owl#OWLClass_00000000000000000096 -->

    <owl:Class rdf:about="http://www.owl-ontologies.com/Ontology1198670863.owl#OWLClass_00000000000000000096">
        <rdfs:subClassOf rdf:resource="http://www.owl-ontologies.com/Ontology1198670863.owl#OWLClass_00000000000000000088"/>
        <rdfs:label xml:lang="pl">SecurityForum</rdfs:label>
    </owl:Class>
    


    <!-- http://www.owl-ontologies.com/Ontology1198670863.owl#OWLClass_00000000000000000097 -->

    <owl:Class rdf:about="http://www.owl-ontologies.com/Ontology1198670863.owl#OWLClass_00000000000000000097">
        <rdfs:subClassOf rdf:resource="http://www.owl-ontologies.com/Ontology1198670863.owl#OWLClass_00000000000000000088"/>
        <rdfs:label xml:lang="pl">SearchEngine</rdfs:label>
    </owl:Class>
    


    <!-- http://www.owl-ontologies.com/Ontology1198670863.owl#OWLClass_00000000000000000099 -->

    <owl:Class rdf:about="http://www.owl-ontologies.com/Ontology1198670863.owl#OWLClass_00000000000000000099">
        <rdfs:subClassOf rdf:resource="http://www.owl-ontologies.com/Ontology1198670863.owl#OWLClass_00000000000000000065"/>
        <rdfs:label xml:lang="pl">BookThesis&amp;OtherPublic</rdfs:label>
    </owl:Class>
    


    <!-- http://www.owl-ontologies.com/Ontology1198670863.owl#OWLClass_00000000000000000100 -->

    <owl:Class rdf:about="http://www.owl-ontologies.com/Ontology1198670863.owl#OWLClass_00000000000000000100">
        <rdfs:subClassOf rdf:resource="http://www.owl-ontologies.com/Ontology1198670863.owl#OWLClass_00000000000000000065"/>
        <rdfs:label xml:lang="pl">ResearchPaper</rdfs:label>
    </owl:Class>
    


    <!-- http://www.owl-ontologies.com/Ontology1198670863.owl#OWLClass_00000000000000000101 -->

    <owl:Class rdf:about="http://www.owl-ontologies.com/Ontology1198670863.owl#OWLClass_00000000000000000101">
        <rdfs:subClassOf rdf:resource="http://www.owl-ontologies.com/Ontology1198670863.owl#OWLClass_00000000000000000065"/>
        <rdfs:label xml:lang="pl">ConferenceProceeding</rdfs:label>
    </owl:Class>
    


    <!-- http://www.owl-ontologies.com/Ontology1198670863.owl#OWLClass_00000000000000000102 -->

    <owl:Class rdf:about="http://www.owl-ontologies.com/Ontology1198670863.owl#OWLClass_00000000000000000102">
        <rdfs:subClassOf rdf:resource="http://www.owl-ontologies.com/Ontology1198670863.owl#OWLClass_00000000000000000088"/>
        <rdfs:label xml:lang="pl">NationalSchemaPublication</rdfs:label>
    </owl:Class>
    


    <!-- http://www.owl-ontologies.com/Ontology1198670863.owl#OWLClass_00000000000000000103 -->

    <owl:Class rdf:about="http://www.owl-ontologies.com/Ontology1198670863.owl#OWLClass_00000000000000000103">
        <rdfs:subClassOf rdf:resource="http://www.owl-ontologies.com/Ontology1198670863.owl#OWLClass_00000000000000000044"/>
        <rdfs:label xml:lang="pl">CEMattackTaxonomy</rdfs:label>
    </owl:Class>
    


    <!-- http://www.owl-ontologies.com/Ontology1198670863.owl#OWLClass_00000000000000000104 -->

    <owl:Class rdf:about="http://www.owl-ontologies.com/Ontology1198670863.owl#OWLClass_00000000000000000104">
        <rdfs:subClassOf rdf:resource="http://www.owl-ontologies.com/Ontology1198670863.owl#OWLClass_00000000000000000103"/>
        <rdfs:label xml:lang="pl">Bypassing</rdfs:label>
    </owl:Class>
    


    <!-- http://www.owl-ontologies.com/Ontology1198670863.owl#OWLClass_00000000000000000105 -->

    <owl:Class rdf:about="http://www.owl-ontologies.com/Ontology1198670863.owl#OWLClass_00000000000000000105">
        <rdfs:subClassOf rdf:resource="http://www.owl-ontologies.com/Ontology1198670863.owl#OWLClass_00000000000000000103"/>
        <rdfs:label xml:lang="pl">Tampering</rdfs:label>
    </owl:Class>
    


    <!-- http://www.owl-ontologies.com/Ontology1198670863.owl#OWLClass_00000000000000000106 -->

    <owl:Class rdf:about="http://www.owl-ontologies.com/Ontology1198670863.owl#OWLClass_00000000000000000106">
        <rdfs:subClassOf rdf:resource="http://www.owl-ontologies.com/Ontology1198670863.owl#OWLClass_00000000000000000103"/>
        <rdfs:label xml:lang="pl">DirectAttack</rdfs:label>
    </owl:Class>
    


    <!-- http://www.owl-ontologies.com/Ontology1198670863.owl#OWLClass_00000000000000000107 -->

    <owl:Class rdf:about="http://www.owl-ontologies.com/Ontology1198670863.owl#OWLClass_00000000000000000107">
        <rdfs:subClassOf rdf:resource="http://www.owl-ontologies.com/Ontology1198670863.owl#OWLClass_00000000000000000103"/>
        <rdfs:label xml:lang="pl">Misuse</rdfs:label>
    </owl:Class>
    


    <!-- http://www.owl-ontologies.com/Ontology1198670863.owl#OWLClass_00000000000000000108 -->

    <owl:Class rdf:about="http://www.owl-ontologies.com/Ontology1198670863.owl#OWLClass_00000000000000000108">
        <rdfs:subClassOf rdf:resource="http://www.owl-ontologies.com/Ontology1198670863.owl#OWLClass_00000000000000000103"/>
        <rdfs:label xml:lang="pl">MonitoringAttack</rdfs:label>
    </owl:Class>
    


    <!-- http://www.owl-ontologies.com/Ontology1198670863.owl#OgrGeneric -->

    <owl:Class rdf:about="http://www.owl-ontologies.com/Ontology1198670863.owl#OgrGeneric">
        <rdfs:subClassOf rdf:resource="http://www.owl-ontologies.com/Ontology1198670863.owl#EnhancedGeneric"/>
        <rdfs:comment rdf:datatype="http://www.w3.org/2001/XMLSchema#string">Security objectives for the TOE ant its environment</rdfs:comment>
    </owl:Class>
    


    <!-- http://www.owl-ontologies.com/Ontology1198670863.owl#OptEvid_ALC_FLR -->

    <owl:Class rdf:about="http://www.owl-ontologies.com/Ontology1198670863.owl#OptEvid_ALC_FLR">
        <rdfs:subClassOf rdf:resource="http://www.owl-ontologies.com/Ontology1198670863.owl#FamilyEvidence"/>
        <owl:disjointWith rdf:resource="http://www.owl-ontologies.com/Ontology1198670863.owl#OptEvid_SAR_OTHER"/>
    </owl:Class>
    


    <!-- http://www.owl-ontologies.com/Ontology1198670863.owl#OptEvid_SAR_OTHER -->

    <owl:Class rdf:about="http://www.owl-ontologies.com/Ontology1198670863.owl#OptEvid_SAR_OTHER">
        <rdfs:subClassOf rdf:resource="http://www.owl-ontologies.com/Ontology1198670863.owl#FamilyEvidence"/>
    </owl:Class>
    


    <!-- http://www.owl-ontologies.com/Ontology1198670863.owl#OutputTask -->

    <owl:Class rdf:about="http://www.owl-ontologies.com/Ontology1198670863.owl#OutputTask">
        <rdfs:subClassOf rdf:resource="http://www.owl-ontologies.com/Ontology1198670863.owl#ITSecEvalPart"/>
    </owl:Class>
    


    <!-- http://www.owl-ontologies.com/Ontology1198670863.owl#PACC_Generic -->

    <owl:Class rdf:about="http://www.owl-ontologies.com/Ontology1198670863.owl#PACC_Generic">
        <rdfs:subClassOf rdf:resource="http://www.owl-ontologies.com/Ontology1198670863.owl#PgrGeneric"/>
        <owl:disjointWith rdf:resource="http://www.owl-ontologies.com/Ontology1198670863.owl#PADT_Generic"/>
        <owl:disjointWith rdf:resource="http://www.owl-ontologies.com/Ontology1198670863.owl#PAVB_Generic"/>
        <owl:disjointWith rdf:resource="http://www.owl-ontologies.com/Ontology1198670863.owl#PCON_Generic"/>
        <owl:disjointWith rdf:resource="http://www.owl-ontologies.com/Ontology1198670863.owl#PDEX_Generic"/>
        <owl:disjointWith rdf:resource="http://www.owl-ontologies.com/Ontology1198670863.owl#PEIT_Generic"/>
        <owl:disjointWith rdf:resource="http://www.owl-ontologies.com/Ontology1198670863.owl#PEPH_Generic"/>
        <owl:disjointWith rdf:resource="http://www.owl-ontologies.com/Ontology1198670863.owl#PIDA_Generic"/>
        <owl:disjointWith rdf:resource="http://www.owl-ontologies.com/Ontology1198670863.owl#PINT_Generic"/>
        <owl:disjointWith rdf:resource="http://www.owl-ontologies.com/Ontology1198670863.owl#PPRV_Generic"/>
        <owl:disjointWith rdf:resource="http://www.owl-ontologies.com/Ontology1198670863.owl#PSMN_Generic"/>
        <rdfs:comment rdf:datatype="http://www.w3.org/2001/XMLSchema#string">Specifies access control and information flow control rules</rdfs:comment>
    </owl:Class>
    


    <!-- http://www.owl-ontologies.com/Ontology1198670863.owl#PADT_Generic -->

    <owl:Class rdf:about="http://www.owl-ontologies.com/Ontology1198670863.owl#PADT_Generic">
        <rdfs:subClassOf rdf:resource="http://www.owl-ontologies.com/Ontology1198670863.owl#PgrGeneric"/>
        <owl:disjointWith rdf:resource="http://www.owl-ontologies.com/Ontology1198670863.owl#PAVB_Generic"/>
        <owl:disjointWith rdf:resource="http://www.owl-ontologies.com/Ontology1198670863.owl#PCON_Generic"/>
        <owl:disjointWith rdf:resource="http://www.owl-ontologies.com/Ontology1198670863.owl#PDEX_Generic"/>
        <owl:disjointWith rdf:resource="http://www.owl-ontologies.com/Ontology1198670863.owl#PEIT_Generic"/>
        <owl:disjointWith rdf:resource="http://www.owl-ontologies.com/Ontology1198670863.owl#PEPH_Generic"/>
        <owl:disjointWith rdf:resource="http://www.owl-ontologies.com/Ontology1198670863.owl#PIDA_Generic"/>
        <owl:disjointWith rdf:resource="http://www.owl-ontologies.com/Ontology1198670863.owl#PINT_Generic"/>
        <owl:disjointWith rdf:resource="http://www.owl-ontologies.com/Ontology1198670863.owl#PPRV_Generic"/>
        <owl:disjointWith rdf:resource="http://www.owl-ontologies.com/Ontology1198670863.owl#PSMN_Generic"/>
        <rdfs:comment rdf:datatype="http://www.w3.org/2001/XMLSchema#string">Concerns accountability and security audit</rdfs:comment>
    </owl:Class>
    


    <!-- http://www.owl-ontologies.com/Ontology1198670863.owl#PAVB_Generic -->

    <owl:Class rdf:about="http://www.owl-ontologies.com/Ontology1198670863.owl#PAVB_Generic">
        <rdfs:subClassOf rdf:resource="http://www.owl-ontologies.com/Ontology1198670863.owl#PgrGeneric"/>
        <owl:disjointWith rdf:resource="http://www.owl-ontologies.com/Ontology1198670863.owl#PCON_Generic"/>
        <owl:disjointWith rdf:resource="http://www.owl-ontologies.com/Ontology1198670863.owl#PDEX_Generic"/>
        <owl:disjointWith rdf:resource="http://www.owl-ontologies.com/Ontology1198670863.owl#PEIT_Generic"/>
        <owl:disjointWith rdf:resource="http://www.owl-ontologies.com/Ontology1198670863.owl#PEPH_Generic"/>
        <owl:disjointWith rdf:resource="http://www.owl-ontologies.com/Ontology1198670863.owl#PIDA_Generic"/>
        <owl:disjointWith rdf:resource="http://www.owl-ontologies.com/Ontology1198670863.owl#PINT_Generic"/>
        <owl:disjointWith rdf:resource="http://www.owl-ontologies.com/Ontology1198670863.owl#PPRV_Generic"/>
        <owl:disjointWith rdf:resource="http://www.owl-ontologies.com/Ontology1198670863.owl#PSMN_Generic"/>
        <rdfs:comment rdf:datatype="http://www.w3.org/2001/XMLSchema#string">Concerns availability</rdfs:comment>
    </owl:Class>
    


    <!-- http://www.owl-ontologies.com/Ontology1198670863.owl#PCON_Generic -->

    <owl:Class rdf:about="http://www.owl-ontologies.com/Ontology1198670863.owl#PCON_Generic">
        <rdfs:subClassOf rdf:resource="http://www.owl-ontologies.com/Ontology1198670863.owl#PgrGeneric"/>
        <owl:disjointWith rdf:resource="http://www.owl-ontologies.com/Ontology1198670863.owl#PDEX_Generic"/>
        <owl:disjointWith rdf:resource="http://www.owl-ontologies.com/Ontology1198670863.owl#PEIT_Generic"/>
        <owl:disjointWith rdf:resource="http://www.owl-ontologies.com/Ontology1198670863.owl#PEPH_Generic"/>
        <owl:disjointWith rdf:resource="http://www.owl-ontologies.com/Ontology1198670863.owl#PIDA_Generic"/>
        <owl:disjointWith rdf:resource="http://www.owl-ontologies.com/Ontology1198670863.owl#PINT_Generic"/>
        <owl:disjointWith rdf:resource="http://www.owl-ontologies.com/Ontology1198670863.owl#PPRV_Generic"/>
        <owl:disjointWith rdf:resource="http://www.owl-ontologies.com/Ontology1198670863.owl#PSMN_Generic"/>
        <rdfs:comment rdf:datatype="http://www.w3.org/2001/XMLSchema#string">Deals with confidentiality</rdfs:comment>
    </owl:Class>
    


    <!-- http://www.owl-ontologies.com/Ontology1198670863.owl#PDEX_Generic -->

    <owl:Class rdf:about="http://www.owl-ontologies.com/Ontology1198670863.owl#PDEX_Generic">
        <rdfs:subClassOf rdf:resource="http://www.owl-ontologies.com/Ontology1198670863.owl#PgrGeneric"/>
        <owl:disjointWith rdf:resource="http://www.owl-ontologies.com/Ontology1198670863.owl#PEIT_Generic"/>
        <owl:disjointWith rdf:resource="http://www.owl-ontologies.com/Ontology1198670863.owl#PEPH_Generic"/>
        <owl:disjointWith rdf:resource="http://www.owl-ontologies.com/Ontology1198670863.owl#PIDA_Generic"/>
        <owl:disjointWith rdf:resource="http://www.owl-ontologies.com/Ontology1198670863.owl#PINT_Generic"/>
        <owl:disjointWith rdf:resource="http://www.owl-ontologies.com/Ontology1198670863.owl#PPRV_Generic"/>
        <owl:disjointWith rdf:resource="http://www.owl-ontologies.com/Ontology1198670863.owl#PSMN_Generic"/>
        <rdfs:comment rdf:datatype="http://www.w3.org/2001/XMLSchema#string">Specifies general secure data exchange rules</rdfs:comment>
    </owl:Class>
    


    <!-- http://www.owl-ontologies.com/Ontology1198670863.owl#PEIT_Generic -->

    <owl:Class rdf:about="http://www.owl-ontologies.com/Ontology1198670863.owl#PEIT_Generic">
        <rdfs:subClassOf rdf:resource="http://www.owl-ontologies.com/Ontology1198670863.owl#PgrGeneric"/>
        <owl:disjointWith rdf:resource="http://www.owl-ontologies.com/Ontology1198670863.owl#PEPH_Generic"/>
        <owl:disjointWith rdf:resource="http://www.owl-ontologies.com/Ontology1198670863.owl#PIDA_Generic"/>
        <owl:disjointWith rdf:resource="http://www.owl-ontologies.com/Ontology1198670863.owl#PINT_Generic"/>
        <owl:disjointWith rdf:resource="http://www.owl-ontologies.com/Ontology1198670863.owl#PPRV_Generic"/>
        <owl:disjointWith rdf:resource="http://www.owl-ontologies.com/Ontology1198670863.owl#PSMN_Generic"/>
        <rdfs:comment xml:lang="en">IT aspects of the TOE operational environment or site</rdfs:comment>
    </owl:Class>
    


    <!-- http://www.owl-ontologies.com/Ontology1198670863.owl#PEPH_Generic -->

    <owl:Class rdf:about="http://www.owl-ontologies.com/Ontology1198670863.owl#PEPH_Generic">
        <rdfs:subClassOf rdf:resource="http://www.owl-ontologies.com/Ontology1198670863.owl#PgrGeneric"/>
        <owl:disjointWith rdf:resource="http://www.owl-ontologies.com/Ontology1198670863.owl#PIDA_Generic"/>
        <owl:disjointWith rdf:resource="http://www.owl-ontologies.com/Ontology1198670863.owl#PINT_Generic"/>
        <owl:disjointWith rdf:resource="http://www.owl-ontologies.com/Ontology1198670863.owl#PPRV_Generic"/>
        <owl:disjointWith rdf:resource="http://www.owl-ontologies.com/Ontology1198670863.owl#PSMN_Generic"/>
        <rdfs:comment xml:lang="en">Technical/physical aspects of the TOE operational environment or site</rdfs:comment>
    </owl:Class>
    


    <!-- http://www.owl-ontologies.com/Ontology1198670863.owl#PIDA_Generic -->

    <owl:Class rdf:about="http://www.owl-ontologies.com/Ontology1198670863.owl#PIDA_Generic">
        <rdfs:subClassOf rdf:resource="http://www.owl-ontologies.com/Ontology1198670863.owl#PgrGeneric"/>
        <owl:disjointWith rdf:resource="http://www.owl-ontologies.com/Ontology1198670863.owl#PINT_Generic"/>
        <owl:disjointWith rdf:resource="http://www.owl-ontologies.com/Ontology1198670863.owl#PPRV_Generic"/>
        <owl:disjointWith rdf:resource="http://www.owl-ontologies.com/Ontology1198670863.owl#PSMN_Generic"/>
        <rdfs:comment rdf:datatype="http://www.w3.org/2001/XMLSchema#string">Deals with identification and authentication</rdfs:comment>
    </owl:Class>
    


    <!-- http://www.owl-ontologies.com/Ontology1198670863.owl#PINT_Generic -->

    <owl:Class rdf:about="http://www.owl-ontologies.com/Ontology1198670863.owl#PINT_Generic">
        <rdfs:subClassOf rdf:resource="http://www.owl-ontologies.com/Ontology1198670863.owl#PgrGeneric"/>
        <owl:disjointWith rdf:resource="http://www.owl-ontologies.com/Ontology1198670863.owl#PPRV_Generic"/>
        <owl:disjointWith rdf:resource="http://www.owl-ontologies.com/Ontology1198670863.owl#PSMN_Generic"/>
        <rdfs:comment rdf:datatype="http://www.w3.org/2001/XMLSchema#string">Concerns integrity</rdfs:comment>
    </owl:Class>
    


    <!-- http://www.owl-ontologies.com/Ontology1198670863.owl#PPIntroduction -->

    <owl:Class rdf:about="http://www.owl-ontologies.com/Ontology1198670863.owl#PPIntroduction">
        <rdfs:subClassOf rdf:resource="http://www.owl-ontologies.com/Ontology1198670863.owl#ST_PP_Part"/>
    </owl:Class>
    


    <!-- http://www.owl-ontologies.com/Ontology1198670863.owl#PPRV_Generic -->

    <owl:Class rdf:about="http://www.owl-ontologies.com/Ontology1198670863.owl#PPRV_Generic">
        <rdfs:subClassOf rdf:resource="http://www.owl-ontologies.com/Ontology1198670863.owl#PgrGeneric"/>
        <owl:disjointWith rdf:resource="http://www.owl-ontologies.com/Ontology1198670863.owl#PSMN_Generic"/>
        <rdfs:comment rdf:datatype="http://www.w3.org/2001/XMLSchema#string">Deals with privacy</rdfs:comment>
    </owl:Class>
    


    <!-- http://www.owl-ontologies.com/Ontology1198670863.owl#PSMN_Generic -->

    <owl:Class rdf:about="http://www.owl-ontologies.com/Ontology1198670863.owl#PSMN_Generic">
        <rdfs:subClassOf rdf:resource="http://www.owl-ontologies.com/Ontology1198670863.owl#PgrGeneric"/>
        <rdfs:comment rdf:datatype="http://www.w3.org/2001/XMLSchema#string">Encompasses security maintenance (management) aspects, technical solutions and legislation, obligatorily used within the organization (all other non-IT aspects)</rdfs:comment>
    </owl:Class>
    


    <!-- http://www.owl-ontologies.com/Ontology1198670863.owl#PgrGeneric -->

    <owl:Class rdf:about="http://www.owl-ontologies.com/Ontology1198670863.owl#PgrGeneric">
        <rdfs:subClassOf rdf:resource="http://www.owl-ontologies.com/Ontology1198670863.owl#EnhancedGeneric"/>
        <rdfs:comment rdf:datatype="http://www.w3.org/2001/XMLSchema#string">OSPs - Organizational security policy rules</rdfs:comment>
    </owl:Class>
    


    <!-- http://www.owl-ontologies.com/Ontology1198670863.owl#Projects -->

    <owl:Class rdf:about="http://www.owl-ontologies.com/Ontology1198670863.owl#Projects">
        <rdfs:subClassOf rdf:resource="http://www.owl-ontologies.com/Ontology1198670863.owl#AuxiliaryConcept"/>
    </owl:Class>
    


    <!-- http://www.owl-ontologies.com/Ontology1198670863.owl#ProtectionProfile -->

    <owl:Class rdf:about="http://www.owl-ontologies.com/Ontology1198670863.owl#ProtectionProfile"/>
    


    <!-- http://www.owl-ontologies.com/Ontology1198670863.owl#SARComponent -->

    <owl:Class rdf:about="http://www.owl-ontologies.com/Ontology1198670863.owl#SARComponent">
        <rdfs:subClassOf rdf:resource="http://www.owl-ontologies.com/Ontology1198670863.owl#CCSecComponent"/>
        <rdfs:comment rdf:datatype="http://www.w3.org/2001/XMLSchema#string">Assurance components</rdfs:comment>
    </owl:Class>
    


    <!-- http://www.owl-ontologies.com/Ontology1198670863.owl#SAR_parts -->

    <owl:Class rdf:about="http://www.owl-ontologies.com/Ontology1198670863.owl#SAR_parts"/>
    


    <!-- http://www.owl-ontologies.com/Ontology1198670863.owl#SAU_Generic -->

    <owl:Class rdf:about="http://www.owl-ontologies.com/Ontology1198670863.owl#SAU_Generic">
        <rdfs:subClassOf rdf:resource="http://www.owl-ontologies.com/Ontology1198670863.owl#SgrGeneric"/>
        <owl:disjointWith rdf:resource="http://www.owl-ontologies.com/Ontology1198670863.owl#SNA_Generic"/>
        <owl:disjointWith rdf:resource="http://www.owl-ontologies.com/Ontology1198670863.owl#SNH_Generic"/>
        <rdfs:comment rdf:datatype="http://www.w3.org/2001/XMLSchema#string">Represents an authorized subject or other active entity; may be internal or external to the TOE; usually expresses legal users, administrators or processes</rdfs:comment>
    </owl:Class>
    


    <!-- http://www.owl-ontologies.com/Ontology1198670863.owl#SFAU_Generic -->

    <owl:Class rdf:about="http://www.owl-ontologies.com/Ontology1198670863.owl#SFAU_Generic">
        <rdfs:subClassOf rdf:resource="http://www.owl-ontologies.com/Ontology1198670863.owl#FgrGeneric"/>
        <owl:disjointWith rdf:resource="http://www.owl-ontologies.com/Ontology1198670863.owl#SFCO_Generic"/>
        <owl:disjointWith rdf:resource="http://www.owl-ontologies.com/Ontology1198670863.owl#SFCS_Generic"/>
        <owl:disjointWith rdf:resource="http://www.owl-ontologies.com/Ontology1198670863.owl#SFDP_Generic"/>
        <owl:disjointWith rdf:resource="http://www.owl-ontologies.com/Ontology1198670863.owl#SFIA_Generic"/>
        <owl:disjointWith rdf:resource="http://www.owl-ontologies.com/Ontology1198670863.owl#SFMT_Generic"/>
        <owl:disjointWith rdf:resource="http://www.owl-ontologies.com/Ontology1198670863.owl#SFPR_Generic"/>
        <owl:disjointWith rdf:resource="http://www.owl-ontologies.com/Ontology1198670863.owl#SFPT_Generic"/>
        <owl:disjointWith rdf:resource="http://www.owl-ontologies.com/Ontology1198670863.owl#SFRU_Generic"/>
        <owl:disjointWith rdf:resource="http://www.owl-ontologies.com/Ontology1198670863.owl#SFTA_Generic"/>
        <owl:disjointWith rdf:resource="http://www.owl-ontologies.com/Ontology1198670863.owl#SFTP_Generic"/>
        <rdfs:comment rdf:datatype="http://www.w3.org/2001/XMLSchema#string">Security functions dealing with the audit</rdfs:comment>
    </owl:Class>
    


    <!-- http://www.owl-ontologies.com/Ontology1198670863.owl#SFCO_Generic -->

    <owl:Class rdf:about="http://www.owl-ontologies.com/Ontology1198670863.owl#SFCO_Generic">
        <rdfs:subClassOf rdf:resource="http://www.owl-ontologies.com/Ontology1198670863.owl#FgrGeneric"/>
        <owl:disjointWith rdf:resource="http://www.owl-ontologies.com/Ontology1198670863.owl#SFCS_Generic"/>
        <owl:disjointWith rdf:resource="http://www.owl-ontologies.com/Ontology1198670863.owl#SFDP_Generic"/>
        <owl:disjointWith rdf:resource="http://www.owl-ontologies.com/Ontology1198670863.owl#SFIA_Generic"/>
        <owl:disjointWith rdf:resource="http://www.owl-ontologies.com/Ontology1198670863.owl#SFMT_Generic"/>
        <owl:disjointWith rdf:resource="http://www.owl-ontologies.com/Ontology1198670863.owl#SFPR_Generic"/>
        <owl:disjointWith rdf:resource="http://www.owl-ontologies.com/Ontology1198670863.owl#SFPT_Generic"/>
        <owl:disjointWith rdf:resource="http://www.owl-ontologies.com/Ontology1198670863.owl#SFRU_Generic"/>
        <owl:disjointWith rdf:resource="http://www.owl-ontologies.com/Ontology1198670863.owl#SFTA_Generic"/>
        <owl:disjointWith rdf:resource="http://www.owl-ontologies.com/Ontology1198670863.owl#SFTP_Generic"/>
        <rdfs:comment rdf:datatype="http://www.w3.org/2001/XMLSchema#string">Security functions dealing with the communication</rdfs:comment>
    </owl:Class>
    


    <!-- http://www.owl-ontologies.com/Ontology1198670863.owl#SFCS_Generic -->

    <owl:Class rdf:about="http://www.owl-ontologies.com/Ontology1198670863.owl#SFCS_Generic">
        <rdfs:subClassOf rdf:resource="http://www.owl-ontologies.com/Ontology1198670863.owl#FgrGeneric"/>
        <owl:disjointWith rdf:resource="http://www.owl-ontologies.com/Ontology1198670863.owl#SFDP_Generic"/>
        <owl:disjointWith rdf:resource="http://www.owl-ontologies.com/Ontology1198670863.owl#SFIA_Generic"/>
        <owl:disjointWith rdf:resource="http://www.owl-ontologies.com/Ontology1198670863.owl#SFMT_Generic"/>
        <owl:disjointWith rdf:resource="http://www.owl-ontologies.com/Ontology1198670863.owl#SFPR_Generic"/>
        <owl:disjointWith rdf:resource="http://www.owl-ontologies.com/Ontology1198670863.owl#SFPT_Generic"/>
        <owl:disjointWith rdf:resource="http://www.owl-ontologies.com/Ontology1198670863.owl#SFRU_Generic"/>
        <owl:disjointWith rdf:resource="http://www.owl-ontologies.com/Ontology1198670863.owl#SFTA_Generic"/>
        <owl:disjointWith rdf:resource="http://www.owl-ontologies.com/Ontology1198670863.owl#SFTP_Generic"/>
        <rdfs:comment rdf:datatype="http://www.w3.org/2001/XMLSchema#string">Security functions dealing with the cryptographic support</rdfs:comment>
    </owl:Class>
    


    <!-- http://www.owl-ontologies.com/Ontology1198670863.owl#SFDP_Generic -->

    <owl:Class rdf:about="http://www.owl-ontologies.com/Ontology1198670863.owl#SFDP_Generic">
        <rdfs:subClassOf rdf:resource="http://www.owl-ontologies.com/Ontology1198670863.owl#FgrGeneric"/>
        <owl:disjointWith rdf:resource="http://www.owl-ontologies.com/Ontology1198670863.owl#SFIA_Generic"/>
        <owl:disjointWith rdf:resource="http://www.owl-ontologies.com/Ontology1198670863.owl#SFMT_Generic"/>
        <owl:disjointWith rdf:resource="http://www.owl-ontologies.com/Ontology1198670863.owl#SFPR_Generic"/>
        <owl:disjointWith rdf:resource="http://www.owl-ontologies.com/Ontology1198670863.owl#SFPT_Generic"/>
        <owl:disjointWith rdf:resource="http://www.owl-ontologies.com/Ontology1198670863.owl#SFRU_Generic"/>
        <owl:disjointWith rdf:resource="http://www.owl-ontologies.com/Ontology1198670863.owl#SFTA_Generic"/>
        <owl:disjointWith rdf:resource="http://www.owl-ontologies.com/Ontology1198670863.owl#SFTP_Generic"/>
        <rdfs:comment rdf:datatype="http://www.w3.org/2001/XMLSchema#string">Security functions dealing with the user data protection</rdfs:comment>
    </owl:Class>
    


    <!-- http://www.owl-ontologies.com/Ontology1198670863.owl#SFIA_Generic -->

    <owl:Class rdf:about="http://www.owl-ontologies.com/Ontology1198670863.owl#SFIA_Generic">
        <rdfs:subClassOf rdf:resource="http://www.owl-ontologies.com/Ontology1198670863.owl#FgrGeneric"/>
        <owl:disjointWith rdf:resource="http://www.owl-ontologies.com/Ontology1198670863.owl#SFMT_Generic"/>
        <owl:disjointWith rdf:resource="http://www.owl-ontologies.com/Ontology1198670863.owl#SFPR_Generic"/>
        <owl:disjointWith rdf:resource="http://www.owl-ontologies.com/Ontology1198670863.owl#SFPT_Generic"/>
        <owl:disjointWith rdf:resource="http://www.owl-ontologies.com/Ontology1198670863.owl#SFRU_Generic"/>
        <owl:disjointWith rdf:resource="http://www.owl-ontologies.com/Ontology1198670863.owl#SFTA_Generic"/>
        <owl:disjointWith rdf:resource="http://www.owl-ontologies.com/Ontology1198670863.owl#SFTP_Generic"/>
        <rdfs:comment rdf:datatype="http://www.w3.org/2001/XMLSchema#string">Security functions dealing with the identification and authentication</rdfs:comment>
    </owl:Class>
    


    <!-- http://www.owl-ontologies.com/Ontology1198670863.owl#SFMT_Generic -->

    <owl:Class rdf:about="http://www.owl-ontologies.com/Ontology1198670863.owl#SFMT_Generic">
        <rdfs:subClassOf rdf:resource="http://www.owl-ontologies.com/Ontology1198670863.owl#FgrGeneric"/>
        <owl:disjointWith rdf:resource="http://www.owl-ontologies.com/Ontology1198670863.owl#SFPR_Generic"/>
        <owl:disjointWith rdf:resource="http://www.owl-ontologies.com/Ontology1198670863.owl#SFPT_Generic"/>
        <owl:disjointWith rdf:resource="http://www.owl-ontologies.com/Ontology1198670863.owl#SFRU_Generic"/>
        <owl:disjointWith rdf:resource="http://www.owl-ontologies.com/Ontology1198670863.owl#SFTA_Generic"/>
        <owl:disjointWith rdf:resource="http://www.owl-ontologies.com/Ontology1198670863.owl#SFTP_Generic"/>
        <rdfs:comment rdf:datatype="http://www.w3.org/2001/XMLSchema#string">Security functions dealing with the security management</rdfs:comment>
    </owl:Class>
    


    <!-- http://www.owl-ontologies.com/Ontology1198670863.owl#SFPR_Generic -->

    <owl:Class rdf:about="http://www.owl-ontologies.com/Ontology1198670863.owl#SFPR_Generic">
        <rdfs:subClassOf rdf:resource="http://www.owl-ontologies.com/Ontology1198670863.owl#FgrGeneric"/>
        <owl:disjointWith rdf:resource="http://www.owl-ontologies.com/Ontology1198670863.owl#SFPT_Generic"/>
        <owl:disjointWith rdf:resource="http://www.owl-ontologies.com/Ontology1198670863.owl#SFRU_Generic"/>
        <owl:disjointWith rdf:resource="http://www.owl-ontologies.com/Ontology1198670863.owl#SFTA_Generic"/>
        <owl:disjointWith rdf:resource="http://www.owl-ontologies.com/Ontology1198670863.owl#SFTP_Generic"/>
        <rdfs:comment rdf:datatype="http://www.w3.org/2001/XMLSchema#string">Security functions dealing with the privacy issues</rdfs:comment>
    </owl:Class>
    


    <!-- http://www.owl-ontologies.com/Ontology1198670863.owl#SFPT_Generic -->

    <owl:Class rdf:about="http://www.owl-ontologies.com/Ontology1198670863.owl#SFPT_Generic">
        <rdfs:subClassOf rdf:resource="http://www.owl-ontologies.com/Ontology1198670863.owl#FgrGeneric"/>
        <owl:disjointWith rdf:resource="http://www.owl-ontologies.com/Ontology1198670863.owl#SFRU_Generic"/>
        <owl:disjointWith rdf:resource="http://www.owl-ontologies.com/Ontology1198670863.owl#SFTA_Generic"/>
        <owl:disjointWith rdf:resource="http://www.owl-ontologies.com/Ontology1198670863.owl#SFTP_Generic"/>
        <rdfs:comment rdf:datatype="http://www.w3.org/2001/XMLSchema#string">Security functions dealing with the protection of the TSF</rdfs:comment>
    </owl:Class>
    


    <!-- http://www.owl-ontologies.com/Ontology1198670863.owl#SFRComponent -->

    <owl:Class rdf:about="http://www.owl-ontologies.com/Ontology1198670863.owl#SFRComponent">
        <rdfs:subClassOf rdf:resource="http://www.owl-ontologies.com/Ontology1198670863.owl#CCSecComponent"/>
        <rdfs:comment rdf:datatype="http://www.w3.org/2001/XMLSchema#string">Functional components</rdfs:comment>
    </owl:Class>
    


    <!-- http://www.owl-ontologies.com/Ontology1198670863.owl#SFRU_Generic -->

    <owl:Class rdf:about="http://www.owl-ontologies.com/Ontology1198670863.owl#SFRU_Generic">
        <rdfs:subClassOf rdf:resource="http://www.owl-ontologies.com/Ontology1198670863.owl#FgrGeneric"/>
        <owl:disjointWith rdf:resource="http://www.owl-ontologies.com/Ontology1198670863.owl#SFTA_Generic"/>
        <owl:disjointWith rdf:resource="http://www.owl-ontologies.com/Ontology1198670863.owl#SFTP_Generic"/>
        <rdfs:comment rdf:datatype="http://www.w3.org/2001/XMLSchema#string">Security functions dealing with the resource utilisation</rdfs:comment>
    </owl:Class>
    


    <!-- http://www.owl-ontologies.com/Ontology1198670863.owl#SFTA_Generic -->

    <owl:Class rdf:about="http://www.owl-ontologies.com/Ontology1198670863.owl#SFTA_Generic">
        <rdfs:subClassOf rdf:resource="http://www.owl-ontologies.com/Ontology1198670863.owl#FgrGeneric"/>
        <owl:disjointWith rdf:resource="http://www.owl-ontologies.com/Ontology1198670863.owl#SFTP_Generic"/>
        <rdfs:comment rdf:datatype="http://www.w3.org/2001/XMLSchema#string">Security functions dealing with the TOE access</rdfs:comment>
    </owl:Class>
    


    <!-- http://www.owl-ontologies.com/Ontology1198670863.owl#SFTP_Generic -->

    <owl:Class rdf:about="http://www.owl-ontologies.com/Ontology1198670863.owl#SFTP_Generic">
        <rdfs:subClassOf rdf:resource="http://www.owl-ontologies.com/Ontology1198670863.owl#FgrGeneric"/>
        <rdfs:comment rdf:datatype="http://www.w3.org/2001/XMLSchema#string">Security functions dealing with the trusted path/channels</rdfs:comment>
    </owl:Class>
    


    <!-- http://www.owl-ontologies.com/Ontology1198670863.owl#SNA_Generic -->

    <owl:Class rdf:about="http://www.owl-ontologies.com/Ontology1198670863.owl#SNA_Generic">
        <rdfs:subClassOf rdf:resource="http://www.owl-ontologies.com/Ontology1198670863.owl#SgrGeneric"/>
        <owl:disjointWith rdf:resource="http://www.owl-ontologies.com/Ontology1198670863.owl#SNH_Generic"/>
        <rdfs:comment rdf:datatype="http://www.w3.org/2001/XMLSchema#string">Represents an unauthorized subject or other active entity; may be internal or external to the TOE; usually expresses threat agents (including legal users, administrators or processes)</rdfs:comment>
    </owl:Class>
    


    <!-- http://www.owl-ontologies.com/Ontology1198670863.owl#SNH_Generic -->

    <owl:Class rdf:about="http://www.owl-ontologies.com/Ontology1198670863.owl#SNH_Generic">
        <rdfs:subClassOf rdf:resource="http://www.owl-ontologies.com/Ontology1198670863.owl#SgrGeneric"/>
        <rdfs:comment rdf:datatype="http://www.w3.org/2001/XMLSchema#string">A non-human malicious entity within the system being the cause of the unexpected events,  different disturbances or technical failures, force majeures, etc.</rdfs:comment>
    </owl:Class>
    


    <!-- http://www.owl-ontologies.com/Ontology1198670863.owl#STIntroduction -->

    <owl:Class rdf:about="http://www.owl-ontologies.com/Ontology1198670863.owl#STIntroduction">
        <rdfs:subClassOf rdf:resource="http://www.owl-ontologies.com/Ontology1198670863.owl#ST_PP_Part"/>
    </owl:Class>
    


    <!-- http://www.owl-ontologies.com/Ontology1198670863.owl#ST_PP_Part -->

    <owl:Class rdf:about="http://www.owl-ontologies.com/Ontology1198670863.owl#ST_PP_Part"/>
    


    <!-- http://www.owl-ontologies.com/Ontology1198670863.owl#SecFuncGroup -->

    <owl:Class rdf:about="http://www.owl-ontologies.com/Ontology1198670863.owl#SecFuncGroup">
        <rdfs:subClassOf rdf:resource="http://www.owl-ontologies.com/Ontology1198670863.owl#ST_PP_Part"/>
    </owl:Class>
    


    <!-- http://www.owl-ontologies.com/Ontology1198670863.owl#SecObjectives -->

    <owl:Class rdf:about="http://www.owl-ontologies.com/Ontology1198670863.owl#SecObjectives">
        <rdfs:subClassOf rdf:resource="http://www.owl-ontologies.com/Ontology1198670863.owl#ST_PP_Part"/>
    </owl:Class>
    


    <!-- http://www.owl-ontologies.com/Ontology1198670863.owl#SecProblemDef -->

    <owl:Class rdf:about="http://www.owl-ontologies.com/Ontology1198670863.owl#SecProblemDef">
        <rdfs:subClassOf rdf:resource="http://www.owl-ontologies.com/Ontology1198670863.owl#ST_PP_Part"/>
    </owl:Class>
    


    <!-- http://www.owl-ontologies.com/Ontology1198670863.owl#SecRequirem -->

    <owl:Class rdf:about="http://www.owl-ontologies.com/Ontology1198670863.owl#SecRequirem">
        <rdfs:subClassOf rdf:resource="http://www.owl-ontologies.com/Ontology1198670863.owl#ST_PP_Part"/>
    </owl:Class>
    


    <!-- http://www.owl-ontologies.com/Ontology1198670863.owl#SecurityAttribute -->

    <owl:Class rdf:about="http://www.owl-ontologies.com/Ontology1198670863.owl#SecurityAttribute">
        <owl:equivalentClass>
            <owl:Class>
                <owl:oneOf rdf:parseType="Collection">
                    <rdf:Description rdf:about="http://www.owl-ontologies.com/Ontology1198670863.owl#Availability"/>
                    <rdf:Description rdf:about="http://www.owl-ontologies.com/Ontology1198670863.owl#Confidentiality"/>
                    <rdf:Description rdf:about="http://www.owl-ontologies.com/Ontology1198670863.owl#Integrity"/>
                </owl:oneOf>
            </owl:Class>
        </owl:equivalentClass>
        <rdfs:subClassOf rdf:resource="http://www.owl-ontologies.com/Ontology1198670863.owl#AuxiliaryConcept"/>
    </owl:Class>
    


    <!-- http://www.owl-ontologies.com/Ontology1198670863.owl#SecurityTarget -->

    <owl:Class rdf:about="http://www.owl-ontologies.com/Ontology1198670863.owl#SecurityTarget"/>
    


    <!-- http://www.owl-ontologies.com/Ontology1198670863.owl#SgrGeneric -->

    <owl:Class rdf:about="http://www.owl-ontologies.com/Ontology1198670863.owl#SgrGeneric">
        <rdfs:subClassOf rdf:resource="http://www.owl-ontologies.com/Ontology1198670863.owl#EnhancedGeneric"/>
        <rdfs:comment rdf:datatype="http://www.w3.org/2001/XMLSchema#string">Subjects or other active entities</rdfs:comment>
    </owl:Class>
    


    <!-- http://www.owl-ontologies.com/Ontology1198670863.owl#TDA_Generic -->

    <owl:Class rdf:about="http://www.owl-ontologies.com/Ontology1198670863.owl#TDA_Generic">
        <rdfs:subClassOf rdf:resource="http://www.owl-ontologies.com/Ontology1198670863.owl#TgrGeneric"/>
        <owl:disjointWith rdf:resource="http://www.owl-ontologies.com/Ontology1198670863.owl#TEO_Generic"/>
        <owl:disjointWith rdf:resource="http://www.owl-ontologies.com/Ontology1198670863.owl#TES_Generic"/>
        <rdfs:comment rdf:datatype="http://www.w3.org/2001/XMLSchema#string">Direct attacks against the TOE</rdfs:comment>
    </owl:Class>
    


    <!-- http://www.owl-ontologies.com/Ontology1198670863.owl#TEO_Generic -->

    <owl:Class rdf:about="http://www.owl-ontologies.com/Ontology1198670863.owl#TEO_Generic">
        <rdfs:subClassOf rdf:resource="http://www.owl-ontologies.com/Ontology1198670863.owl#TgrGeneric"/>
        <owl:disjointWith rdf:resource="http://www.owl-ontologies.com/Ontology1198670863.owl#TES_Generic"/>
        <rdfs:comment rdf:datatype="http://www.w3.org/2001/XMLSchema#string">Threats against theTOE operational environment</rdfs:comment>
        <rdfs:comment rdf:datatype="http://www.w3.org/2001/XMLSchema#string">former TIT</rdfs:comment>
    </owl:Class>
    


    <!-- http://www.owl-ontologies.com/Ontology1198670863.owl#TES_Generic -->

    <owl:Class rdf:about="http://www.owl-ontologies.com/Ontology1198670863.owl#TES_Generic">
        <rdfs:subClassOf rdf:resource="http://www.owl-ontologies.com/Ontology1198670863.owl#TgrGeneric"/>
        <rdfs:comment xml:lang="en">Threats against the TOE site (development, manufacturing, maintenance)</rdfs:comment>
        <rdfs:comment xml:lang="en">former TPH</rdfs:comment>
    </owl:Class>
    


    <!-- http://www.owl-ontologies.com/Ontology1198670863.owl#TSS_TOESumSpec -->

    <owl:Class rdf:about="http://www.owl-ontologies.com/Ontology1198670863.owl#TSS_TOESumSpec">
        <rdfs:subClassOf rdf:resource="http://www.owl-ontologies.com/Ontology1198670863.owl#ST_PP_Part"/>
    </owl:Class>
    


    <!-- http://www.owl-ontologies.com/Ontology1198670863.owl#TechnicalCompetenceDemo -->

    <owl:Class rdf:about="http://www.owl-ontologies.com/Ontology1198670863.owl#TechnicalCompetenceDemo">
        <rdfs:subClassOf rdf:resource="http://www.owl-ontologies.com/Ontology1198670863.owl#ITSecEvalPart"/>
    </owl:Class>
    


    <!-- http://www.owl-ontologies.com/Ontology1198670863.owl#Templ_ACO_COR -->

    <owl:Class rdf:about="http://www.owl-ontologies.com/Ontology1198670863.owl#Templ_ACO_COR">
        <rdfs:subClassOf rdf:resource="http://www.owl-ontologies.com/Ontology1198670863.owl#ACOTempl"/>
        <owl:disjointWith rdf:resource="http://www.owl-ontologies.com/Ontology1198670863.owl#Templ_ACO_CTT"/>
        <owl:disjointWith rdf:resource="http://www.owl-ontologies.com/Ontology1198670863.owl#Templ_ACO_DEV"/>
        <owl:disjointWith rdf:resource="http://www.owl-ontologies.com/Ontology1198670863.owl#Templ_ACO_REL"/>
        <owl:disjointWith rdf:resource="http://www.owl-ontologies.com/Ontology1198670863.owl#Templ_ACO_VUL"/>
    </owl:Class>
    


    <!-- http://www.owl-ontologies.com/Ontology1198670863.owl#Templ_ACO_CTT -->

    <owl:Class rdf:about="http://www.owl-ontologies.com/Ontology1198670863.owl#Templ_ACO_CTT">
        <rdfs:subClassOf rdf:resource="http://www.owl-ontologies.com/Ontology1198670863.owl#ACOTempl"/>
        <owl:disjointWith rdf:resource="http://www.owl-ontologies.com/Ontology1198670863.owl#Templ_ACO_DEV"/>
        <owl:disjointWith rdf:resource="http://www.owl-ontologies.com/Ontology1198670863.owl#Templ_ACO_REL"/>
        <owl:disjointWith rdf:resource="http://www.owl-ontologies.com/Ontology1198670863.owl#Templ_ACO_VUL"/>
    </owl:Class>
    


    <!-- http://www.owl-ontologies.com/Ontology1198670863.owl#Templ_ACO_DEV -->

    <owl:Class rdf:about="http://www.owl-ontologies.com/Ontology1198670863.owl#Templ_ACO_DEV">
        <rdfs:subClassOf rdf:resource="http://www.owl-ontologies.com/Ontology1198670863.owl#ACOTempl"/>
        <owl:disjointWith rdf:resource="http://www.owl-ontologies.com/Ontology1198670863.owl#Templ_ACO_REL"/>
        <owl:disjointWith rdf:resource="http://www.owl-ontologies.com/Ontology1198670863.owl#Templ_ACO_VUL"/>
    </owl:Class>
    


    <!-- http://www.owl-ontologies.com/Ontology1198670863.owl#Templ_ACO_REL -->

    <owl:Class rdf:about="http://www.owl-ontologies.com/Ontology1198670863.owl#Templ_ACO_REL">
        <rdfs:subClassOf rdf:resource="http://www.owl-ontologies.com/Ontology1198670863.owl#ACOTempl"/>
        <owl:disjointWith rdf:resource="http://www.owl-ontologies.com/Ontology1198670863.owl#Templ_ACO_VUL"/>
    </owl:Class>
    


    <!-- http://www.owl-ontologies.com/Ontology1198670863.owl#Templ_ACO_VUL -->

    <owl:Class rdf:about="http://www.owl-ontologies.com/Ontology1198670863.owl#Templ_ACO_VUL">
        <rdfs:subClassOf rdf:resource="http://www.owl-ontologies.com/Ontology1198670863.owl#ACOTempl"/>
    </owl:Class>
    


    <!-- http://www.owl-ontologies.com/Ontology1198670863.owl#TgrGeneric -->

    <owl:Class rdf:about="http://www.owl-ontologies.com/Ontology1198670863.owl#TgrGeneric">
        <rdfs:subClassOf rdf:resource="http://www.owl-ontologies.com/Ontology1198670863.owl#EnhancedGeneric"/>
        <rdfs:comment rdf:datatype="http://www.w3.org/2001/XMLSchema#string">Threats concerning the TOE and its environment</rdfs:comment>
    </owl:Class>
    


    <!-- http://www.owl-ontologies.com/Ontology1198670863.owl#Tmpl_ADV_ARC -->

    <owl:Class rdf:about="http://www.owl-ontologies.com/Ontology1198670863.owl#Tmpl_ADV_ARC">
        <rdfs:subClassOf rdf:resource="http://www.owl-ontologies.com/Ontology1198670863.owl#ADVTempl"/>
        <owl:disjointWith rdf:resource="http://www.owl-ontologies.com/Ontology1198670863.owl#Tmpl_ADV_FSP"/>
        <owl:disjointWith rdf:resource="http://www.owl-ontologies.com/Ontology1198670863.owl#Tmpl_ADV_IMP"/>
        <owl:disjointWith rdf:resource="http://www.owl-ontologies.com/Ontology1198670863.owl#Tmpl_ADV_INT"/>
        <owl:disjointWith rdf:resource="http://www.owl-ontologies.com/Ontology1198670863.owl#Tmpl_ADV_SPM"/>
        <owl:disjointWith rdf:resource="http://www.owl-ontologies.com/Ontology1198670863.owl#Tmpl_ADV_TDS"/>
    </owl:Class>
    


    <!-- http://www.owl-ontologies.com/Ontology1198670863.owl#Tmpl_ADV_FSP -->

    <owl:Class rdf:about="http://www.owl-ontologies.com/Ontology1198670863.owl#Tmpl_ADV_FSP">
        <rdfs:subClassOf rdf:resource="http://www.owl-ontologies.com/Ontology1198670863.owl#ADVTempl"/>
        <owl:disjointWith rdf:resource="http://www.owl-ontologies.com/Ontology1198670863.owl#Tmpl_ADV_IMP"/>
        <owl:disjointWith rdf:resource="http://www.owl-ontologies.com/Ontology1198670863.owl#Tmpl_ADV_INT"/>
        <owl:disjointWith rdf:resource="http://www.owl-ontologies.com/Ontology1198670863.owl#Tmpl_ADV_SPM"/>
        <owl:disjointWith rdf:resource="http://www.owl-ontologies.com/Ontology1198670863.owl#Tmpl_ADV_TDS"/>
    </owl:Class>
    


    <!-- http://www.owl-ontologies.com/Ontology1198670863.owl#Tmpl_ADV_IMP -->

    <owl:Class rdf:about="http://www.owl-ontologies.com/Ontology1198670863.owl#Tmpl_ADV_IMP">
        <rdfs:subClassOf rdf:resource="http://www.owl-ontologies.com/Ontology1198670863.owl#ADVTempl"/>
        <owl:disjointWith rdf:resource="http://www.owl-ontologies.com/Ontology1198670863.owl#Tmpl_ADV_INT"/>
        <owl:disjointWith rdf:resource="http://www.owl-ontologies.com/Ontology1198670863.owl#Tmpl_ADV_SPM"/>
        <owl:disjointWith rdf:resource="http://www.owl-ontologies.com/Ontology1198670863.owl#Tmpl_ADV_TDS"/>
    </owl:Class>
    


    <!-- http://www.owl-ontologies.com/Ontology1198670863.owl#Tmpl_ADV_INT -->

    <owl:Class rdf:about="http://www.owl-ontologies.com/Ontology1198670863.owl#Tmpl_ADV_INT">
        <rdfs:subClassOf rdf:resource="http://www.owl-ontologies.com/Ontology1198670863.owl#ADVTempl"/>
        <owl:disjointWith rdf:resource="http://www.owl-ontologies.com/Ontology1198670863.owl#Tmpl_ADV_SPM"/>
        <owl:disjointWith rdf:resource="http://www.owl-ontologies.com/Ontology1198670863.owl#Tmpl_ADV_TDS"/>
    </owl:Class>
    


    <!-- http://www.owl-ontologies.com/Ontology1198670863.owl#Tmpl_ADV_SPM -->

    <owl:Class rdf:about="http://www.owl-ontologies.com/Ontology1198670863.owl#Tmpl_ADV_SPM">
        <rdfs:subClassOf rdf:resource="http://www.owl-ontologies.com/Ontology1198670863.owl#ADVTempl"/>
        <owl:disjointWith rdf:resource="http://www.owl-ontologies.com/Ontology1198670863.owl#Tmpl_ADV_TDS"/>
    </owl:Class>
    


    <!-- http://www.owl-ontologies.com/Ontology1198670863.owl#Tmpl_ADV_TDS -->

    <owl:Class rdf:about="http://www.owl-ontologies.com/Ontology1198670863.owl#Tmpl_ADV_TDS">
        <rdfs:subClassOf rdf:resource="http://www.owl-ontologies.com/Ontology1198670863.owl#ADVTempl"/>
    </owl:Class>
    


    <!-- http://www.owl-ontologies.com/Ontology1198670863.owl#Tmpl_AGD_OPE -->

    <owl:Class rdf:about="http://www.owl-ontologies.com/Ontology1198670863.owl#Tmpl_AGD_OPE">
        <rdfs:subClassOf rdf:resource="http://www.owl-ontologies.com/Ontology1198670863.owl#AGDTempl"/>
        <owl:disjointWith rdf:resource="http://www.owl-ontologies.com/Ontology1198670863.owl#Tmpl_AGD_PRE"/>
    </owl:Class>
    


    <!-- http://www.owl-ontologies.com/Ontology1198670863.owl#Tmpl_AGD_PRE -->

    <owl:Class rdf:about="http://www.owl-ontologies.com/Ontology1198670863.owl#Tmpl_AGD_PRE">
        <rdfs:subClassOf rdf:resource="http://www.owl-ontologies.com/Ontology1198670863.owl#AGDTempl"/>
    </owl:Class>
    


    <!-- http://www.owl-ontologies.com/Ontology1198670863.owl#Tmpl_ALC_CMC -->

    <owl:Class rdf:about="http://www.owl-ontologies.com/Ontology1198670863.owl#Tmpl_ALC_CMC">
        <rdfs:subClassOf rdf:resource="http://www.owl-ontologies.com/Ontology1198670863.owl#ALCTempl"/>
        <owl:disjointWith rdf:resource="http://www.owl-ontologies.com/Ontology1198670863.owl#Tmpl_ALC_CMS"/>
        <owl:disjointWith rdf:resource="http://www.owl-ontologies.com/Ontology1198670863.owl#Tmpl_ALC_DEL"/>
        <owl:disjointWith rdf:resource="http://www.owl-ontologies.com/Ontology1198670863.owl#Tmpl_ALC_DVS"/>
        <owl:disjointWith rdf:resource="http://www.owl-ontologies.com/Ontology1198670863.owl#Tmpl_ALC_FLR"/>
        <owl:disjointWith rdf:resource="http://www.owl-ontologies.com/Ontology1198670863.owl#Tmpl_ALC_LCD"/>
        <owl:disjointWith rdf:resource="http://www.owl-ontologies.com/Ontology1198670863.owl#Tmpl_ALC_TAT"/>
    </owl:Class>
    


    <!-- http://www.owl-ontologies.com/Ontology1198670863.owl#Tmpl_ALC_CMS -->

    <owl:Class rdf:about="http://www.owl-ontologies.com/Ontology1198670863.owl#Tmpl_ALC_CMS">
        <rdfs:subClassOf rdf:resource="http://www.owl-ontologies.com/Ontology1198670863.owl#ALCTempl"/>
        <owl:disjointWith rdf:resource="http://www.owl-ontologies.com/Ontology1198670863.owl#Tmpl_ALC_DEL"/>
        <owl:disjointWith rdf:resource="http://www.owl-ontologies.com/Ontology1198670863.owl#Tmpl_ALC_DVS"/>
        <owl:disjointWith rdf:resource="http://www.owl-ontologies.com/Ontology1198670863.owl#Tmpl_ALC_FLR"/>
        <owl:disjointWith rdf:resource="http://www.owl-ontologies.com/Ontology1198670863.owl#Tmpl_ALC_LCD"/>
        <owl:disjointWith rdf:resource="http://www.owl-ontologies.com/Ontology1198670863.owl#Tmpl_ALC_TAT"/>
    </owl:Class>
    


    <!-- http://www.owl-ontologies.com/Ontology1198670863.owl#Tmpl_ALC_DEL -->

    <owl:Class rdf:about="http://www.owl-ontologies.com/Ontology1198670863.owl#Tmpl_ALC_DEL">
        <rdfs:subClassOf rdf:resource="http://www.owl-ontologies.com/Ontology1198670863.owl#ALCTempl"/>
        <owl:disjointWith rdf:resource="http://www.owl-ontologies.com/Ontology1198670863.owl#Tmpl_ALC_DVS"/>
        <owl:disjointWith rdf:resource="http://www.owl-ontologies.com/Ontology1198670863.owl#Tmpl_ALC_FLR"/>
        <owl:disjointWith rdf:resource="http://www.owl-ontologies.com/Ontology1198670863.owl#Tmpl_ALC_LCD"/>
        <owl:disjointWith rdf:resource="http://www.owl-ontologies.com/Ontology1198670863.owl#Tmpl_ALC_TAT"/>
    </owl:Class>
    


    <!-- http://www.owl-ontologies.com/Ontology1198670863.owl#Tmpl_ALC_DVS -->

    <owl:Class rdf:about="http://www.owl-ontologies.com/Ontology1198670863.owl#Tmpl_ALC_DVS">
        <rdfs:subClassOf rdf:resource="http://www.owl-ontologies.com/Ontology1198670863.owl#ALCTempl"/>
        <owl:disjointWith rdf:resource="http://www.owl-ontologies.com/Ontology1198670863.owl#Tmpl_ALC_FLR"/>
        <owl:disjointWith rdf:resource="http://www.owl-ontologies.com/Ontology1198670863.owl#Tmpl_ALC_LCD"/>
        <owl:disjointWith rdf:resource="http://www.owl-ontologies.com/Ontology1198670863.owl#Tmpl_ALC_TAT"/>
    </owl:Class>
    


    <!-- http://www.owl-ontologies.com/Ontology1198670863.owl#Tmpl_ALC_FLR -->

    <owl:Class rdf:about="http://www.owl-ontologies.com/Ontology1198670863.owl#Tmpl_ALC_FLR">
        <rdfs:subClassOf rdf:resource="http://www.owl-ontologies.com/Ontology1198670863.owl#ALCTempl"/>
        <owl:disjointWith rdf:resource="http://www.owl-ontologies.com/Ontology1198670863.owl#Tmpl_ALC_LCD"/>
        <owl:disjointWith rdf:resource="http://www.owl-ontologies.com/Ontology1198670863.owl#Tmpl_ALC_TAT"/>
    </owl:Class>
    


    <!-- http://www.owl-ontologies.com/Ontology1198670863.owl#Tmpl_ALC_LCD -->

    <owl:Class rdf:about="http://www.owl-ontologies.com/Ontology1198670863.owl#Tmpl_ALC_LCD">
        <rdfs:subClassOf rdf:resource="http://www.owl-ontologies.com/Ontology1198670863.owl#ALCTempl"/>
        <owl:disjointWith rdf:resource="http://www.owl-ontologies.com/Ontology1198670863.owl#Tmpl_ALC_TAT"/>
    </owl:Class>
    


    <!-- http://www.owl-ontologies.com/Ontology1198670863.owl#Tmpl_ALC_TAT -->

    <owl:Class rdf:about="http://www.owl-ontologies.com/Ontology1198670863.owl#Tmpl_ALC_TAT">
        <rdfs:subClassOf rdf:resource="http://www.owl-ontologies.com/Ontology1198670863.owl#ALCTempl"/>
    </owl:Class>
    


    <!-- http://www.owl-ontologies.com/Ontology1198670863.owl#Tmpl_APE_CCL -->

    <owl:Class rdf:about="http://www.owl-ontologies.com/Ontology1198670863.owl#Tmpl_APE_CCL">
        <rdfs:subClassOf rdf:resource="http://www.owl-ontologies.com/Ontology1198670863.owl#APETempl"/>
        <owl:disjointWith rdf:resource="http://www.owl-ontologies.com/Ontology1198670863.owl#Tmpl_APE_ECD"/>
        <owl:disjointWith rdf:resource="http://www.owl-ontologies.com/Ontology1198670863.owl#Tmpl_APE_INT"/>
        <owl:disjointWith rdf:resource="http://www.owl-ontologies.com/Ontology1198670863.owl#Tmpl_APE_OBJ"/>
        <owl:disjointWith rdf:resource="http://www.owl-ontologies.com/Ontology1198670863.owl#Tmpl_APE_REQ"/>
        <owl:disjointWith rdf:resource="http://www.owl-ontologies.com/Ontology1198670863.owl#Tmpl_APE_SPD"/>
    </owl:Class>
    


    <!-- http://www.owl-ontologies.com/Ontology1198670863.owl#Tmpl_APE_ECD -->

    <owl:Class rdf:about="http://www.owl-ontologies.com/Ontology1198670863.owl#Tmpl_APE_ECD">
        <rdfs:subClassOf rdf:resource="http://www.owl-ontologies.com/Ontology1198670863.owl#APETempl"/>
        <owl:disjointWith rdf:resource="http://www.owl-ontologies.com/Ontology1198670863.owl#Tmpl_APE_INT"/>
        <owl:disjointWith rdf:resource="http://www.owl-ontologies.com/Ontology1198670863.owl#Tmpl_APE_OBJ"/>
        <owl:disjointWith rdf:resource="http://www.owl-ontologies.com/Ontology1198670863.owl#Tmpl_APE_REQ"/>
        <owl:disjointWith rdf:resource="http://www.owl-ontologies.com/Ontology1198670863.owl#Tmpl_APE_SPD"/>
    </owl:Class>
    


    <!-- http://www.owl-ontologies.com/Ontology1198670863.owl#Tmpl_APE_INT -->

    <owl:Class rdf:about="http://www.owl-ontologies.com/Ontology1198670863.owl#Tmpl_APE_INT">
        <rdfs:subClassOf rdf:resource="http://www.owl-ontologies.com/Ontology1198670863.owl#APETempl"/>
        <owl:disjointWith rdf:resource="http://www.owl-ontologies.com/Ontology1198670863.owl#Tmpl_APE_OBJ"/>
        <owl:disjointWith rdf:resource="http://www.owl-ontologies.com/Ontology1198670863.owl#Tmpl_APE_REQ"/>
        <owl:disjointWith rdf:resource="http://www.owl-ontologies.com/Ontology1198670863.owl#Tmpl_APE_SPD"/>
    </owl:Class>
    


    <!-- http://www.owl-ontologies.com/Ontology1198670863.owl#Tmpl_APE_OBJ -->

    <owl:Class rdf:about="http://www.owl-ontologies.com/Ontology1198670863.owl#Tmpl_APE_OBJ">
        <rdfs:subClassOf rdf:resource="http://www.owl-ontologies.com/Ontology1198670863.owl#APETempl"/>
        <owl:disjointWith rdf:resource="http://www.owl-ontologies.com/Ontology1198670863.owl#Tmpl_APE_REQ"/>
        <owl:disjointWith rdf:resource="http://www.owl-ontologies.com/Ontology1198670863.owl#Tmpl_APE_SPD"/>
    </owl:Class>
    


    <!-- http://www.owl-ontologies.com/Ontology1198670863.owl#Tmpl_APE_REQ -->

    <owl:Class rdf:about="http://www.owl-ontologies.com/Ontology1198670863.owl#Tmpl_APE_REQ">
        <rdfs:subClassOf rdf:resource="http://www.owl-ontologies.com/Ontology1198670863.owl#APETempl"/>
        <owl:disjointWith rdf:resource="http://www.owl-ontologies.com/Ontology1198670863.owl#Tmpl_APE_SPD"/>
    </owl:Class>
    


    <!-- http://www.owl-ontologies.com/Ontology1198670863.owl#Tmpl_APE_SPD -->

    <owl:Class rdf:about="http://www.owl-ontologies.com/Ontology1198670863.owl#Tmpl_APE_SPD">
        <rdfs:subClassOf rdf:resource="http://www.owl-ontologies.com/Ontology1198670863.owl#APETempl"/>
    </owl:Class>
    


    <!-- http://www.owl-ontologies.com/Ontology1198670863.owl#Tmpl_ASE_CCL -->

    <owl:Class rdf:about="http://www.owl-ontologies.com/Ontology1198670863.owl#Tmpl_ASE_CCL">
        <rdfs:subClassOf rdf:resource="http://www.owl-ontologies.com/Ontology1198670863.owl#ASETempl"/>
        <owl:disjointWith rdf:resource="http://www.owl-ontologies.com/Ontology1198670863.owl#Tmpl_ASE_ECD"/>
        <owl:disjointWith rdf:resource="http://www.owl-ontologies.com/Ontology1198670863.owl#Tmpl_ASE_INT"/>
        <owl:disjointWith rdf:resource="http://www.owl-ontologies.com/Ontology1198670863.owl#Tmpl_ASE_OBJ"/>
        <owl:disjointWith rdf:resource="http://www.owl-ontologies.com/Ontology1198670863.owl#Tmpl_ASE_REQ"/>
        <owl:disjointWith rdf:resource="http://www.owl-ontologies.com/Ontology1198670863.owl#Tmpl_ASE_SPD"/>
        <owl:disjointWith rdf:resource="http://www.owl-ontologies.com/Ontology1198670863.owl#Tmpl_ASE_TSS"/>
    </owl:Class>
    


    <!-- http://www.owl-ontologies.com/Ontology1198670863.owl#Tmpl_ASE_ECD -->

    <owl:Class rdf:about="http://www.owl-ontologies.com/Ontology1198670863.owl#Tmpl_ASE_ECD">
        <rdfs:subClassOf rdf:resource="http://www.owl-ontologies.com/Ontology1198670863.owl#ASETempl"/>
        <owl:disjointWith rdf:resource="http://www.owl-ontologies.com/Ontology1198670863.owl#Tmpl_ASE_INT"/>
        <owl:disjointWith rdf:resource="http://www.owl-ontologies.com/Ontology1198670863.owl#Tmpl_ASE_OBJ"/>
        <owl:disjointWith rdf:resource="http://www.owl-ontologies.com/Ontology1198670863.owl#Tmpl_ASE_REQ"/>
        <owl:disjointWith rdf:resource="http://www.owl-ontologies.com/Ontology1198670863.owl#Tmpl_ASE_SPD"/>
        <owl:disjointWith rdf:resource="http://www.owl-ontologies.com/Ontology1198670863.owl#Tmpl_ASE_TSS"/>
    </owl:Class>
    


    <!-- http://www.owl-ontologies.com/Ontology1198670863.owl#Tmpl_ASE_INT -->

    <owl:Class rdf:about="http://www.owl-ontologies.com/Ontology1198670863.owl#Tmpl_ASE_INT">
        <rdfs:subClassOf rdf:resource="http://www.owl-ontologies.com/Ontology1198670863.owl#ASETempl"/>
        <owl:disjointWith rdf:resource="http://www.owl-ontologies.com/Ontology1198670863.owl#Tmpl_ASE_OBJ"/>
        <owl:disjointWith rdf:resource="http://www.owl-ontologies.com/Ontology1198670863.owl#Tmpl_ASE_REQ"/>
        <owl:disjointWith rdf:resource="http://www.owl-ontologies.com/Ontology1198670863.owl#Tmpl_ASE_SPD"/>
        <owl:disjointWith rdf:resource="http://www.owl-ontologies.com/Ontology1198670863.owl#Tmpl_ASE_TSS"/>
    </owl:Class>
    


    <!-- http://www.owl-ontologies.com/Ontology1198670863.owl#Tmpl_ASE_OBJ -->

    <owl:Class rdf:about="http://www.owl-ontologies.com/Ontology1198670863.owl#Tmpl_ASE_OBJ">
        <rdfs:subClassOf rdf:resource="http://www.owl-ontologies.com/Ontology1198670863.owl#ASETempl"/>
        <owl:disjointWith rdf:resource="http://www.owl-ontologies.com/Ontology1198670863.owl#Tmpl_ASE_REQ"/>
        <owl:disjointWith rdf:resource="http://www.owl-ontologies.com/Ontology1198670863.owl#Tmpl_ASE_SPD"/>
        <owl:disjointWith rdf:resource="http://www.owl-ontologies.com/Ontology1198670863.owl#Tmpl_ASE_TSS"/>
    </owl:Class>
    


    <!-- http://www.owl-ontologies.com/Ontology1198670863.owl#Tmpl_ASE_REQ -->

    <owl:Class rdf:about="http://www.owl-ontologies.com/Ontology1198670863.owl#Tmpl_ASE_REQ">
        <rdfs:subClassOf rdf:resource="http://www.owl-ontologies.com/Ontology1198670863.owl#ASETempl"/>
        <owl:disjointWith rdf:resource="http://www.owl-ontologies.com/Ontology1198670863.owl#Tmpl_ASE_SPD"/>
        <owl:disjointWith rdf:resource="http://www.owl-ontologies.com/Ontology1198670863.owl#Tmpl_ASE_TSS"/>
    </owl:Class>
    


    <!-- http://www.owl-ontologies.com/Ontology1198670863.owl#Tmpl_ASE_SPD -->

    <owl:Class rdf:about="http://www.owl-ontologies.com/Ontology1198670863.owl#Tmpl_ASE_SPD">
        <rdfs:subClassOf rdf:resource="http://www.owl-ontologies.com/Ontology1198670863.owl#ASETempl"/>
        <owl:disjointWith rdf:resource="http://www.owl-ontologies.com/Ontology1198670863.owl#Tmpl_ASE_TSS"/>
    </owl:Class>
    


    <!-- http://www.owl-ontologies.com/Ontology1198670863.owl#Tmpl_ASE_TSS -->

    <owl:Class rdf:about="http://www.owl-ontologies.com/Ontology1198670863.owl#Tmpl_ASE_TSS">
        <rdfs:subClassOf rdf:resource="http://www.owl-ontologies.com/Ontology1198670863.owl#ASETempl"/>
    </owl:Class>
    


    <!-- http://www.owl-ontologies.com/Ontology1198670863.owl#Tmpl_ATE_COV -->

    <owl:Class rdf:about="http://www.owl-ontologies.com/Ontology1198670863.owl#Tmpl_ATE_COV">
        <rdfs:subClassOf rdf:resource="http://www.owl-ontologies.com/Ontology1198670863.owl#ATETempl"/>
        <owl:disjointWith rdf:resource="http://www.owl-ontologies.com/Ontology1198670863.owl#Tmpl_ATE_DPT"/>
        <owl:disjointWith rdf:resource="http://www.owl-ontologies.com/Ontology1198670863.owl#Tmpl_ATE_FUN"/>
        <owl:disjointWith rdf:resource="http://www.owl-ontologies.com/Ontology1198670863.owl#Tmpl_ATE_IND"/>
    </owl:Class>
    


    <!-- http://www.owl-ontologies.com/Ontology1198670863.owl#Tmpl_ATE_DPT -->

    <owl:Class rdf:about="http://www.owl-ontologies.com/Ontology1198670863.owl#Tmpl_ATE_DPT">
        <rdfs:subClassOf rdf:resource="http://www.owl-ontologies.com/Ontology1198670863.owl#ATETempl"/>
        <owl:disjointWith rdf:resource="http://www.owl-ontologies.com/Ontology1198670863.owl#Tmpl_ATE_FUN"/>
        <owl:disjointWith rdf:resource="http://www.owl-ontologies.com/Ontology1198670863.owl#Tmpl_ATE_IND"/>
    </owl:Class>
    


    <!-- http://www.owl-ontologies.com/Ontology1198670863.owl#Tmpl_ATE_FUN -->

    <owl:Class rdf:about="http://www.owl-ontologies.com/Ontology1198670863.owl#Tmpl_ATE_FUN">
        <rdfs:subClassOf rdf:resource="http://www.owl-ontologies.com/Ontology1198670863.owl#ATETempl"/>
        <owl:disjointWith rdf:resource="http://www.owl-ontologies.com/Ontology1198670863.owl#Tmpl_ATE_IND"/>
    </owl:Class>
    


    <!-- http://www.owl-ontologies.com/Ontology1198670863.owl#Tmpl_ATE_IND -->

    <owl:Class rdf:about="http://www.owl-ontologies.com/Ontology1198670863.owl#Tmpl_ATE_IND">
        <rdfs:subClassOf rdf:resource="http://www.owl-ontologies.com/Ontology1198670863.owl#ATETempl"/>
    </owl:Class>
    


    <!-- http://www.owl-ontologies.com/Ontology1198670863.owl#Tmpl_AVA_VAN -->

    <owl:Class rdf:about="http://www.owl-ontologies.com/Ontology1198670863.owl#Tmpl_AVA_VAN">
        <rdfs:subClassOf rdf:resource="http://www.owl-ontologies.com/Ontology1198670863.owl#AVATempl"/>
    </owl:Class>
    


    <!-- 
    ///////////////////////////////////////////////////////////////////////////////////////
    //
    // Individuals
    //
    ///////////////////////////////////////////////////////////////////////////////////////
     -->

    


    <!-- http://www.owl-ontologies.com/Ontology1198670863.owl#ACN_ByFirewall -->

    <owl:NamedIndividual rdf:about="http://www.owl-ontologies.com/Ontology1198670863.owl#ACN_ByFirewall">
        <rdf:type rdf:resource="http://www.owl-ontologies.com/Ontology1198670863.owl#ACN_Generic"/>
        <appliedFor rdf:resource="http://www.owl-ontologies.com/Ontology1198670863.owl#Firewall"/>
        <assignedToProject rdf:resource="http://www.owl-ontologies.com/Ontology1198670863.owl#MyFirewall"/>
        <hasDescription rdf:datatype="http://www.w3.org/2001/XMLSchema#string">The firewall is configured as the only network connection between the 
    private network and the hostile network</hasDescription>
    </owl:NamedIndividual>
    


    <!-- http://www.owl-ontologies.com/Ontology1198670863.owl#ACN_CertGenApp -->

    <owl:NamedIndividual rdf:about="http://www.owl-ontologies.com/Ontology1198670863.owl#ACN_CertGenApp">
        <rdf:type rdf:resource="http://www.owl-ontologies.com/Ontology1198670863.owl#ACN_Generic"/>
        <appliedFor rdf:resource="http://www.owl-ontologies.com/Ontology1198670863.owl#CryptoApp"/>
        <hasDescription rdf:datatype="http://www.w3.org/2001/XMLSchema#string">There exists an assured application which generates certificates</hasDescription>
    </owl:NamedIndividual>
    


    <!-- http://www.owl-ontologies.com/Ontology1198670863.owl#ACN_CryptoLib -->

    <owl:NamedIndividual rdf:about="http://www.owl-ontologies.com/Ontology1198670863.owl#ACN_CryptoLib">
        <rdf:type rdf:resource="http://www.owl-ontologies.com/Ontology1198670863.owl#ACN_Generic"/>
        <appliedFor rdf:resource="http://www.owl-ontologies.com/Ontology1198670863.owl#CryptoApp"/>
        <hasDescription rdf:datatype="http://www.w3.org/2001/XMLSchema#string">The TOE will use an assured library of cryptographic functions (e.g.  CryptoAPI)</hasDescription>
    </owl:NamedIndividual>
    


    <!-- http://www.owl-ontologies.com/Ontology1198670863.owl#ACN_DevAccCtrl -->

    <owl:NamedIndividual rdf:about="http://www.owl-ontologies.com/Ontology1198670863.owl#ACN_DevAccCtrl">
        <rdf:type rdf:resource="http://www.owl-ontologies.com/Ontology1198670863.owl#ACN_Generic"/>
        <appliedFor rdf:resource="http://www.owl-ontologies.com/Ontology1198670863.owl#GenerlPurp"/>
        <hasDescription rdf:datatype="http://www.w3.org/2001/XMLSchema#string">All connections to peripheral devices [DIT] reside within the controlled  access facilities [DAP]</hasDescription>
    </owl:NamedIndividual>
    


    <!-- http://www.owl-ontologies.com/Ontology1198670863.owl#ACN_DualHomed -->

    <owl:NamedIndividual rdf:about="http://www.owl-ontologies.com/Ontology1198670863.owl#ACN_DualHomed">
        <rdf:type rdf:resource="http://www.owl-ontologies.com/Ontology1198670863.owl#ACN_Generic"/>
        <appliedFor rdf:resource="http://www.owl-ontologies.com/Ontology1198670863.owl#Firewall"/>
        <assignedToProject rdf:resource="http://www.owl-ontologies.com/Ontology1198670863.owl#MyFirewall"/>
        <hasDescription rdf:datatype="http://www.w3.org/2001/XMLSchema#string">The firewall has separate network adapters for every network connections</hasDescription>
    </owl:NamedIndividual>
    


    <!-- http://www.owl-ontologies.com/Ontology1198670863.owl#ACN_EnvTamperResist -->

    <owl:NamedIndividual rdf:about="http://www.owl-ontologies.com/Ontology1198670863.owl#ACN_EnvTamperResist">
        <rdf:type rdf:resource="http://www.owl-ontologies.com/Ontology1198670863.owl#ACN_Generic"/>
        <appliedFor rdf:resource="http://www.owl-ontologies.com/Ontology1198670863.owl#GenerlPurp"/>
        <hasDescription rdf:datatype="http://www.w3.org/2001/XMLSchema#string">The environment in which the TOE is used guarantees the physical integrity 
    of the TOE and the usage of the TOE under the defined working conditions</hasDescription>
    </owl:NamedIndividual>
    


    <!-- http://www.owl-ontologies.com/Ontology1198670863.owl#ACN_KeyStore -->

    <owl:NamedIndividual rdf:about="http://www.owl-ontologies.com/Ontology1198670863.owl#ACN_KeyStore">
        <rdf:type rdf:resource="http://www.owl-ontologies.com/Ontology1198670863.owl#ACN_Generic"/>
        <appliedFor rdf:resource="http://www.owl-ontologies.com/Ontology1198670863.owl#CryptoApp"/>
        <hasDescription rdf:datatype="http://www.w3.org/2001/XMLSchema#string">Private keys used for signing or decrypting documents will be stored in 
    protected system containers or on a smart card with a PIN code</hasDescription>
    </owl:NamedIndividual>
    


    <!-- http://www.owl-ontologies.com/Ontology1198670863.owl#ACN_LogAccCtrl -->

    <owl:NamedIndividual rdf:about="http://www.owl-ontologies.com/Ontology1198670863.owl#ACN_LogAccCtrl">
        <rdf:type rdf:resource="http://www.owl-ontologies.com/Ontology1198670863.owl#ACN_Generic"/>
        <appliedFor rdf:resource="http://www.owl-ontologies.com/Ontology1198670863.owl#GenerlPurp"/>
        <hasDescription rdf:datatype="http://www.w3.org/2001/XMLSchema#string">The systems in which the TOE works have logical access control</hasDescription>
    </owl:NamedIndividual>
    


    <!-- http://www.owl-ontologies.com/Ontology1198670863.owl#ACN_OpSys -->

    <owl:NamedIndividual rdf:about="http://www.owl-ontologies.com/Ontology1198670863.owl#ACN_OpSys">
        <rdf:type rdf:resource="http://www.owl-ontologies.com/Ontology1198670863.owl#ACN_Generic"/>
        <appliedFor rdf:resource="http://www.owl-ontologies.com/Ontology1198670863.owl#GenerlPurp"/>
        <hasDescription rdf:datatype="http://www.w3.org/2001/XMLSchema#string">The TOE will work under the control of a secure operating system which 
    does not allow access to the TOE by unauthorized users, i.e. manipulation 
    on resources by unauthorized agents</hasDescription>
    </owl:NamedIndividual>
    


    <!-- http://www.owl-ontologies.com/Ontology1198670863.owl#ACN_PeerSysCon -->

    <owl:NamedIndividual rdf:about="http://www.owl-ontologies.com/Ontology1198670863.owl#ACN_PeerSysCon">
        <rdf:type rdf:resource="http://www.owl-ontologies.com/Ontology1198670863.owl#ACN_Generic"/>
        <appliedFor rdf:resource="http://www.owl-ontologies.com/Ontology1198670863.owl#GenerlPurp"/>
        <hasDescription rdf:datatype="http://www.w3.org/2001/XMLSchema#string">All systems the TOE communicates with are under the same management control and operate under the same security policy constraints</hasDescription>
    </owl:NamedIndividual>
    


    <!-- http://www.owl-ontologies.com/Ontology1198670863.owl#ACN_SecConnection -->

    <owl:NamedIndividual rdf:about="http://www.owl-ontologies.com/Ontology1198670863.owl#ACN_SecConnection">
        <rdf:type rdf:resource="http://www.owl-ontologies.com/Ontology1198670863.owl#ACN_Generic"/>
        <appliedFor rdf:resource="http://www.owl-ontologies.com/Ontology1198670863.owl#GenerlPurp"/>
        <hasDescription rdf:datatype="http://www.w3.org/2001/XMLSchema#string">All connections to peripheral devices [DAE] dreside within the controlled access facilities [DAP]</hasDescription>
    </owl:NamedIndividual>
[truncated: 888,529 more chars]
